# Supplementary material for: trans-Diaqua­bis­[2,5-bis­(pyridin-2-yl)-1,3,4-thia­diazole]nickel(II) bis­(tetra­fluoridoborate)
Source: Acta Crystallogr Sect E Struct Rep Online. 2011 Jul 9;67(Pt 8):m1052–3. doi: 10.1107/S1600536811026420 (PMC3212138; doi:10.1107/S1600536811026420)
Supplement: Supplementary file 1 [file e-67-m1052-sup1.cif]

##############################################################################
#                                                                            #
# This CIF contains the data in a paper accepted for publication in          #
# Acta Crystallographica Section E. It conforms to the requirements of       #
# Notes for Authors for Acta Crystallographica Section E, and has been       #
# peer reviewed under the auspices of the IUCr Commission on Journals.       #
#                                                                            #
# Full details of the Crystallographic Information File format               #
# are given in the paper "The Crystallographic Information File (CIF):       #
# a New Standard Archive File for Crystallography" by S. R. Hall, F. H.      #
# Allen and I. D. Brown [Acta Cryst. (1991), A47, 655-685].                  #
#                                                                            #
# The current version of the core CIF dictionary is obtainable from          #
# ftp://ftp.iucr.org/pub/cif_core.dic.                                       #
#                                                                            #
# Software is freely available for graphical display of the structure(s)     #
# in this CIF. For information consult the CIF software page                 #
# http://www.iucr.org/resources/cif/software.                                #
#                                                                            #
# This file may be used for bona fide research purposes within the           #
# scientific community so long as proper attribution is given to the journal # 
# article from which it was obtained.                                        #
#                                                                            #
##############################################################################
data_I
_audit_creation_method     SHELXL-97
_chemical_name_systematic
;
<i>trans</i>-Diaquabis[2,5-bis(pyridin-2-yl)-1,3,4-thiadiazole]nickel(II)
bis(tetrafluoridoborate)
;
_chemical_name_common     ?
_chemical_formula_moiety     'C24 H20 N8 Ni O2 S2 2+, 2(B F4 -)'
_chemical_formula_sum     'C24 H20 B2 F8 N8 Ni O2 S2'
_chemical_formula_iupac     '[Ni (C12 H8 N4 S)2 (H2 O)2] (B F4)2'
_chemical_formula_weight     748.93
_chemical_melting_point     ?
_symmetry_cell_setting     monoclinic
_symmetry_space_group_name_H-M     'P 21/n'
_symmetry_space_group_name_Hall     '-P 2yn'
loop_
    _symmetry_equiv_pos_as_xyz
    'x, y, z'
    '-x+1/2, y+1/2, -z+1/2'
    '-x, -y, -z'
    'x-1/2, -y-1/2, z-1/2'
_cell_length_a     10.8164(15)
_cell_length_b     11.0126(13)
_cell_length_c     13.2333(16)
_cell_angle_alpha     90.00
_cell_angle_beta     101.455(6)
_cell_angle_gamma     90.00
_cell_volume     1544.9(3)
_cell_formula_units_Z     2
_cell_measurement_reflns_used     3120
_cell_measurement_theta_min     2.67
_cell_measurement_theta_max     26.25
_cell_measurement_temperature     100(2)
_exptl_crystal_description     prism
_exptl_crystal_colour     colourless
_exptl_crystal_size_max     0.26
_exptl_crystal_size_mid     0.21
_exptl_crystal_size_min     0.13
_exptl_crystal_density_diffrn     1.610
_exptl_crystal_density_meas     ?
_exptl_crystal_density_method     'not measured'
_exptl_crystal_F_000     756
_exptl_absorpt_coefficient_mu     0.850
_exptl_absorpt_correction_type     multi-scan
_exptl_absorpt_process_details     '(SADABS; Bruker, 2005)'
_exptl_absorpt_correction_T_min     0.8092
_exptl_absorpt_correction_T_max     0.8975
_exptl_special_details     ?
_diffrn_ambient_temperature     100(2)
_diffrn_radiation_type     MoK\a
_diffrn_radiation_wavelength     0.71073
_diffrn_radiation_source     'fine-focus sealed tube'
_diffrn_radiation_monochromator     graphite
_diffrn_measurement_device_type     'Bruker X8 APEXII CCD area-detector'
_diffrn_measurement_method     '\f and \w'
_diffrn_detector_area_resol_mean     ?
_diffrn_reflns_number     28021
_diffrn_reflns_av_R_equivalents     0.0353
_diffrn_reflns_av_sigmaI/netI     0.0195
_diffrn_reflns_theta_min     2.67
_diffrn_reflns_theta_max     26.25
_diffrn_reflns_theta_full     26.25
_diffrn_measured_fraction_theta_max     0.999
_diffrn_measured_fraction_theta_full     0.999
_diffrn_reflns_limit_h_min     -13
_diffrn_reflns_limit_h_max     13
_diffrn_reflns_limit_k_min     -13
_diffrn_reflns_limit_k_max     13
_diffrn_reflns_limit_l_min     -16
_diffrn_reflns_limit_l_max     16
_refine_special_details
;
Refinement of <i>F</i>^2^ against all reflections. The weighted <i>R</i>-factor
<i>wR</i> and goodness of fit <i>S</i> are based on <i>F</i>^2^, conventional
<i>R</i>-factors <i>R</i> are based on <i>F</i>, with <i>F</i> set to zero for
negative <i>F</i>^2^. The threshold expression of <i>F</i>^2^ >
2\s(<i>F</i>^2^) is used only for calculating <i>R</i>-factors(gt) <i>etc</i>.
and is not relevant to the choice of reflections for refinement.
<i>R</i>-factors based on <i>F</i>^2^ are statistically about twice as large
as those based on <i>F</i>, and <i>R</i>- factors based on all data will be
even larger.
;
_reflns_number_total     3120
_reflns_number_gt     2729
_reflns_threshold_expression     I>2\s(I)
_refine_ls_structure_factor_coef     Fsqd
_refine_ls_matrix_type     full
_refine_ls_R_factor_all     0.0351
_refine_ls_R_factor_gt     0.0293
_refine_ls_wR_factor_gt     0.0700
_refine_ls_wR_factor_ref     0.0732
_refine_ls_goodness_of_fit_ref     1.045
_refine_ls_restrained_S_all     1.045
_refine_ls_number_reflns     3120
_refine_ls_number_parameters     214
_refine_ls_number_restraints     0
_refine_ls_hydrogen_treatment     constr
_refine_ls_weighting_scheme     calc
_refine_ls_weighting_details
         'calc w=1/[\s^2^(Fo^2^)+(0.0302P)^2^+1.3259P] where P=(Fo^2^+2Fc^2^)/3'
_atom_sites_solution_hydrogens     geom
_atom_sites_solution_primary     direct
_atom_sites_solution_secondary     difmap
_refine_ls_shift/su_max     0.000
_refine_ls_shift/su_mean     0.000
_refine_diff_density_max     0.596
_refine_diff_density_min     -0.401
_refine_ls_extinction_method     none
_refine_ls_extinction_coef     ?
loop_
    _atom_type_symbol
    _atom_type_description
    _atom_type_scat_dispersion_real
    _atom_type_scat_dispersion_imag
    _atom_type_scat_source
    'C' 'C' 0.0033 0.0016
                         'International Tables Vol C Tables 4.2.6.8 and 6.1.1.4'
    'H' 'H' 0.0000 0.0000
                         'International Tables Vol C Tables 4.2.6.8 and 6.1.1.4'
    'B' 'B' 0.0013 0.0007
                         'International Tables Vol C Tables 4.2.6.8 and 6.1.1.4'
    'N' 'N' 0.0061 0.0033
                         'International Tables Vol C Tables 4.2.6.8 and 6.1.1.4'
    'O' 'O' 0.0106 0.0060
                         'International Tables Vol C Tables 4.2.6.8 and 6.1.1.4'
    'F' 'F' 0.0171 0.0103
                         'International Tables Vol C Tables 4.2.6.8 and 6.1.1.4'
    'S' 'S' 0.1246 0.1234
                         'International Tables Vol C Tables 4.2.6.8 and 6.1.1.4'
    'Ni' 'Ni' 0.3393 1.1124
                         'International Tables Vol C Tables 4.2.6.8 and 6.1.1.4'
_computing_data_collection     'APEX2 (Bruker, 2005)'
_computing_cell_refinement     'SAINT (Bruker, 2005)'
_computing_data_reduction     'SAINT (Bruker, 2005)'
_computing_structure_solution     'SHELXS97 (Sheldrick, 2008)'
_computing_structure_refinement     'SHELXL97 (Sheldrick, 2008)'
_computing_molecular_graphics
   'ORTEPIII (Burnett & Johnson, 1996) and ORTEP-3 for Windows (Farrugia, 1997)'
_computing_publication_material     'WinGX (Farrugia, 1999)'
loop_
    _atom_site_type_symbol
    _atom_site_label
    _atom_site_fract_x
    _atom_site_fract_y
    _atom_site_fract_z
    _atom_site_U_iso_or_equiv
    _atom_site_adp_type
    _atom_site_calc_flag
    _atom_site_refinement_flags
    _atom_site_occupancy
    _atom_site_symmetry_multiplicity
    _atom_site_disorder_assembly
    _atom_site_disorder_group
    B B1 0.5722(2) 0.6450(2) 0.25602(17) 0.0236(4) Uani d . 1 1 . .
    F F1 0.67390(15) 0.59474(18) 0.32316(11) 0.0707(6) Uani d . 1 1 . .
    F F2 0.58436(11) 0.62341(12) 0.15219(9) 0.0362(3) Uani d . 1 1 . .
    F F3 0.46260(14) 0.59379(14) 0.27433(14) 0.0583(4) Uani d . 1 1 . .
    F F4 0.56853(15) 0.77036(12) 0.27479(11) 0.0494(4) Uani d . 1 1 . .
    C C1 0.40875(16) 0.75569(16) -0.02295(14) 0.0202(4) Uani d . 1 1 . .
    C C2 0.47768(16) 1.25248(17) 0.06948(13) 0.0200(4) Uani d . 1 1 . .
    C C3 0.43547(18) 1.35965(17) 0.10676(14) 0.0236(4) Uani d . 1 1 . .
    H H3 0.4806 1.4333 0.1048 0.028 Uiso calc R 1 1 . .
    C C4 0.32542(18) 1.35711(18) 0.14729(15) 0.0258(4) Uani d . 1 1 . .
    H H4 0.2940 1.4292 0.1726 0.031 Uiso calc R 1 1 . .
    C C5 0.26311(18) 1.24770(18) 0.14982(15) 0.0265(4) Uani d . 1 1 . .
    H H5 0.1883 1.2433 0.1770 0.032 Uiso calc R 1 1 . .
    C C6 0.31231(18) 1.14360(18) 0.11167(15) 0.0248(4) Uani d . 1 1 . .
    H H6 0.2696 1.0686 0.1144 0.030 Uiso calc R 1 1 . .
    C C7 0.22180(17) 0.74859(17) 0.04687(14) 0.0210(4) Uani d . 1 1 . .
    C C8 0.10347(17) 0.71642(18) 0.08024(14) 0.0222(4) Uani d . 1 1 . .
    C C9 0.01756(18) 0.80507(19) 0.09554(16) 0.0296(4) Uani d . 1 1 . .
    H H9 0.0335 0.8887 0.0859 0.036 Uiso calc R 1 1 . .
    C C10 -0.09264(19) 0.7670(2) 0.12544(17) 0.0342(5) Uani d . 1 1 . .
    H H10 -0.1541 0.8246 0.1364 0.041 Uiso calc R 1 1 . .
    C C11 -0.11154(19) 0.6445(2) 0.13902(16) 0.0329(5) Uani d . 1 1 . .
    H H11 -0.1862 0.6166 0.1591 0.040 Uiso calc R 1 1 . .
    C C12 -0.0195(2) 0.5627(2) 0.12282(16) 0.0310(5) Uani d . 1 1 . .
    H H12 -0.0326 0.4787 0.1334 0.037 Uiso calc R 1 1 . .
    Ni Ni1 0.5000 1.0000 0.0000 0.01936(10) Uani d S 1 2 . .
    N N1 0.41765(14) 1.14452(14) 0.07112(12) 0.0218(3) Uani d . 1 1 . .
    N N2 0.38061(14) 0.85992(14) 0.01661(12) 0.0210(3) Uani d . 1 1 . .
    N N3 0.27253(14) 0.85652(14) 0.05732(12) 0.0226(3) Uani d . 1 1 . .
    N N4 0.08724(15) 0.59655(15) 0.09286(13) 0.0260(4) Uani d . 1 1 . .
    O O1 0.61598(13) 0.95553(13) 0.14395(11) 0.0307(3) Uani d . 1 1 . .
    H H1W 0.6844 0.9932 0.1692 0.037 Uiso d R 1 1 . .
    H H2W 0.6090 0.9007 0.1886 0.037 Uiso d R 1 1 . .
    S S1 0.30384(4) 0.64191(4) -0.01275(4) 0.02147(12) Uani d . 1 1 . .
loop_
    _atom_site_aniso_label
    _atom_site_aniso_U_11
    _atom_site_aniso_U_22
    _atom_site_aniso_U_33
    _atom_site_aniso_U_12
    _atom_site_aniso_U_13
    _atom_site_aniso_U_23
    B1 0.0194(10) 0.0233(11) 0.0268(11) 0.0023(8) 0.0017(8) 0.0008(9)
    F1 0.0620(10) 0.1029(14) 0.0388(8) 0.0561(10) -0.0106(7) -0.0066(9)
    F2 0.0351(7) 0.0440(8) 0.0285(6) -0.0059(6) 0.0039(5) -0.0035(6)
    F3 0.0514(9) 0.0459(9) 0.0907(12) -0.0177(7) 0.0457(9) -0.0236(8)
    F4 0.0759(10) 0.0240(7) 0.0503(8) -0.0093(7) 0.0178(7) -0.0030(6)
    C1 0.0189(9) 0.0170(9) 0.0231(9) -0.0021(7) 0.0004(7) 0.0028(7)
    C2 0.0188(9) 0.0196(9) 0.0203(8) -0.0010(7) 0.0005(7) 0.0021(7)
    C3 0.0248(10) 0.0184(9) 0.0270(10) -0.0014(7) 0.0034(8) 0.0006(8)
    C4 0.0283(10) 0.0214(10) 0.0283(10) 0.0025(8) 0.0073(8) -0.0018(8)
    C5 0.0248(10) 0.0258(10) 0.0302(10) -0.0003(8) 0.0090(8) 0.0004(8)
    C6 0.0243(9) 0.0213(10) 0.0297(10) -0.0038(8) 0.0078(8) 0.0001(8)
    C7 0.0197(9) 0.0197(9) 0.0226(9) 0.0002(7) 0.0015(7) 0.0009(7)
    C8 0.0194(9) 0.0246(10) 0.0218(9) -0.0032(8) 0.0020(7) -0.0011(8)
    C9 0.0247(10) 0.0270(11) 0.0362(11) 0.0009(8) 0.0040(8) -0.0007(9)
    C10 0.0246(10) 0.0425(13) 0.0365(11) 0.0058(9) 0.0086(9) -0.0034(10)
    C11 0.0244(10) 0.0476(14) 0.0295(10) -0.0075(9) 0.0116(8) -0.0016(10)
    C12 0.0337(11) 0.0290(11) 0.0331(11) -0.0092(9) 0.0131(9) 0.0009(9)
    Ni1 0.01766(17) 0.01400(17) 0.02659(18) -0.00261(13) 0.00479(13)
                                                                    -0.00057(13)
    N1 0.0205(8) 0.0182(8) 0.0264(8) -0.0019(6) 0.0039(6) 0.0009(6)
    N2 0.0186(7) 0.0179(8) 0.0267(8) -0.0013(6) 0.0048(6) 0.0000(6)
    N3 0.0193(8) 0.0208(8) 0.0282(8) -0.0032(6) 0.0056(6) 0.0012(7)
    N4 0.0267(8) 0.0233(9) 0.0299(8) -0.0047(7) 0.0099(7) -0.0014(7)
    O1 0.0270(7) 0.0276(8) 0.0337(8) -0.0075(6) -0.0030(6) 0.0064(6)
    S1 0.0188(2) 0.0158(2) 0.0299(2) -0.00252(17) 0.00479(18) 0.00033(18)
_geom_special_details
;
All s.u.'s (except the s.u. in the dihedral angle between two l.s. planes) are
estimated using the full covariance matrix. The cell s.u.'s are taken into
account individually in the estimation of s.u.'s in distances, angles and
torsion angles; correlations between s.u.'s in cell parameters are only used
when they are defined by crystal symmetry. An approximate (isotropic)
treatment of cell s.u.'s is used for estimating s.u.'s involving l.s. planes.
;
loop_
    _geom_bond_atom_site_label_1
    _geom_bond_atom_site_label_2
    _geom_bond_site_symmetry_2
    _geom_bond_distance
    _geom_bond_publ_flag
    B1 F3 . 1.377(3) ?
    B1 F1 . 1.385(3) ?
    B1 F4 . 1.404(3) ?
    B1 F2 . 1.426(2) ?
    C1 N2 . 1.322(2) ?
    C1 C2 3_675 1.482(2) ?
    C1 S1 . 1.7137(18) ?
    C2 N1 . 1.357(2) ?
    C2 C3 . 1.391(3) ?
    C2 C1 3_675 1.482(2) ?
    C3 C4 . 1.400(3) ?
    C3 H3 . 0.9500 ?
    C4 C5 . 1.384(3) ?
    C4 H4 . 0.9500 ?
    C5 C6 . 1.400(3) ?
    C5 H5 . 0.9500 ?
    C6 N1 . 1.352(2) ?
    C6 H6 . 0.9500 ?
    C7 N3 . 1.305(2) ?
    C7 C8 . 1.478(2) ?
    C7 S1 . 1.7517(19) ?
    C8 N4 . 1.346(3) ?
    C8 C9 . 1.390(3) ?
    C9 C10 . 1.393(3) ?
    C9 H9 . 0.9500 ?
    C10 C11 . 1.382(3) ?
    C10 H10 . 0.9500 ?
    C11 C12 . 1.391(3) ?
    C11 H11 . 0.9500 ?
    C12 N4 . 1.345(2) ?
    C12 H12 . 0.9500 ?
    Ni1 N2 . 2.0515(15) ?
    Ni1 N2 3_675 2.0515(15) ?
    Ni1 O1 3_675 2.1197(14) ?
    Ni1 O1 . 2.1197(14) ?
    Ni1 N1 3_675 2.1320(16) ?
    Ni1 N1 . 2.1320(16) ?
    N2 N3 . 1.381(2) ?
    O1 H1W . 0.8564 ?
    O1 H2W . 0.8588 ?
loop_
    _geom_angle_atom_site_label_1
    _geom_angle_atom_site_label_2
    _geom_angle_atom_site_label_3
    _geom_angle_site_symmetry_1
    _geom_angle_site_symmetry_3
    _geom_angle
    _geom_angle_publ_flag
    F3 B1 F1 . . 108.98(19) ?
    F3 B1 F4 . . 108.44(17) ?
    F1 B1 F4 . . 109.02(18) ?
    F3 B1 F2 . . 110.41(17) ?
    F1 B1 F2 . . 109.73(17) ?
    F4 B1 F2 . . 110.22(17) ?
    N2 C1 C2 . 3_675 119.49(16) ?
    N2 C1 S1 . . 113.30(13) ?
    C2 C1 S1 3_675 . 127.21(14) ?
    N1 C2 C3 . . 123.10(16) ?
    N1 C2 C1 . 3_675 113.09(16) ?
    C3 C2 C1 . 3_675 123.81(16) ?
    C2 C3 C4 . . 118.89(17) ?
    C2 C3 H3 . . 120.6 ?
    C4 C3 H3 . . 120.6 ?
    C5 C4 C3 . . 118.81(18) ?
    C5 C4 H4 . . 120.6 ?
    C3 C4 H4 . . 120.6 ?
    C4 C5 C6 . . 118.84(17) ?
    C4 C5 H5 . . 120.6 ?
    C6 C5 H5 . . 120.6 ?
    N1 C6 C5 . . 123.20(17) ?
    N1 C6 H6 . . 118.4 ?
    C5 C6 H6 . . 118.4 ?
    N3 C7 C8 . . 123.90(17) ?
    N3 C7 S1 . . 114.75(13) ?
    C8 C7 S1 . . 121.34(14) ?
    N4 C8 C9 . . 124.27(17) ?
    N4 C8 C7 . . 114.47(16) ?
    C9 C8 C7 . . 121.26(17) ?
    C8 C9 C10 . . 117.7(2) ?
    C8 C9 H9 . . 121.2 ?
    C10 C9 H9 . . 121.2 ?
    C11 C10 C9 . . 119.2(2) ?
    C11 C10 H10 . . 120.4 ?
    C9 C10 H10 . . 120.4 ?
    C10 C11 C12 . . 118.91(18) ?
    C10 C11 H11 . . 120.5 ?
    C12 C11 H11 . . 120.5 ?
    N4 C12 C11 . . 123.3(2) ?
    N4 C12 H12 . . 118.4 ?
    C11 C12 H12 . . 118.4 ?
    N2 Ni1 N2 . 3_675 180.00(9) ?
    N2 Ni1 O1 . 3_675 89.84(6) ?
    N2 Ni1 O1 3_675 3_675 90.16(6) ?
    N2 Ni1 O1 . . 90.16(6) ?
    N2 Ni1 O1 3_675 . 89.84(6) ?
    O1 Ni1 O1 3_675 . 180.00(8) ?
    N2 Ni1 N1 . 3_675 79.22(6) ?
    N2 Ni1 N1 3_675 3_675 100.78(6) ?
    O1 Ni1 N1 3_675 3_675 90.02(6) ?
    O1 Ni1 N1 . 3_675 89.98(6) ?
    N2 Ni1 N1 . . 100.78(6) ?
    N2 Ni1 N1 3_675 . 79.22(6) ?
    O1 Ni1 N1 3_675 . 89.98(6) ?
    O1 Ni1 N1 . . 90.02(6) ?
    N1 Ni1 N1 3_675 . 180.0 ?
    C6 N1 C2 . . 117.16(16) ?
    C6 N1 Ni1 . . 128.93(13) ?
    C2 N1 Ni1 . . 113.82(12) ?
    C1 N2 N3 . . 114.22(15) ?
    C1 N2 Ni1 . . 114.28(12) ?
    N3 N2 Ni1 . . 131.42(12) ?
    C7 N3 N2 . . 110.73(15) ?
    C12 N4 C8 . . 116.68(17) ?
    Ni1 O1 H1W . . 123.4 ?
    Ni1 O1 H2W . . 131.6 ?
    H1W O1 H2W . . 105.0 ?
    C1 S1 C7 . . 87.00(9) ?
loop_
    _geom_torsion_atom_site_label_1
    _geom_torsion_atom_site_label_2
    _geom_torsion_atom_site_label_3
    _geom_torsion_atom_site_label_4
    _geom_torsion_site_symmetry_1
    _geom_torsion_site_symmetry_2
    _geom_torsion_site_symmetry_3
    _geom_torsion_site_symmetry_4
    _geom_torsion
    _geom_torsion_publ_flag
    N1 C2 C3 C4 . . . . -0.5(3) ?
    C1 C2 C3 C4 3_675 . . . 178.72(17) ?
    C2 C3 C4 C5 . . . . 0.7(3) ?
    C3 C4 C5 C6 . . . . -0.1(3) ?
    C4 C5 C6 N1 . . . . -0.7(3) ?
    N3 C7 C8 N4 . . . . -160.31(18) ?
    S1 C7 C8 N4 . . . . 20.7(2) ?
    N3 C7 C8 C9 . . . . 20.3(3) ?
    S1 C7 C8 C9 . . . . -158.62(15) ?
    N4 C8 C9 C10 . . . . -0.3(3) ?
    C7 C8 C9 C10 . . . . 179.01(18) ?
    C8 C9 C10 C11 . . . . 0.3(3) ?
    C9 C10 C11 C12 . . . . 0.3(3) ?
    C10 C11 C12 N4 . . . . -1.0(3) ?
    C5 C6 N1 C2 . . . . 0.9(3) ?
    C5 C6 N1 Ni1 . . . . -175.27(14) ?
    C3 C2 N1 C6 . . . . -0.2(3) ?
    C1 C2 N1 C6 3_675 . . . -179.56(16) ?
    C3 C2 N1 Ni1 . . . . 176.49(14) ?
    C1 C2 N1 Ni1 3_675 . . . -2.83(19) ?
    C2 C1 N2 N3 3_675 . . . 179.76(15) ?
    S1 C1 N2 N3 . . . . -0.4(2) ?
    C2 C1 N2 Ni1 3_675 . . . 2.7(2) ?
    S1 C1 N2 Ni1 . . . . -177.46(8) ?
    C8 C7 N3 N2 . . . . -178.38(16) ?
    S1 C7 N3 N2 . . . . 0.6(2) ?
    C1 N2 N3 C7 . . . . -0.1(2) ?
    Ni1 N2 N3 C7 . . . . 176.26(13) ?
    C11 C12 N4 C8 . . . . 1.1(3) ?
    C9 C8 N4 C12 . . . . -0.4(3) ?
    C7 C8 N4 C12 . . . . -179.74(17) ?
    N2 C1 S1 C7 . . . . 0.63(14) ?
    C2 C1 S1 C7 3_675 . . . -179.58(17) ?
    N3 C7 S1 C1 . . . . -0.72(15) ?
    C8 C7 S1 C1 . . . . 178.31(16) ?
loop_
    _geom_hbond_atom_site_label_D
    _geom_hbond_atom_site_label_H
    _geom_hbond_atom_site_label_A
    _geom_hbond_site_symmetry_A
    _geom_hbond_distance_DH
    _geom_hbond_distance_HA
    _geom_hbond_distance_DA
    _geom_hbond_angle_DHA
    O1 H1W F1 2_655 0.86 1.88 2.704(2) 160.0
    O1 H2W F4 . 0.86 1.94 2.7880(19) 170.9
data_global
_journal_date_recd_electronic     2011-06-30
_journal_date_accepted     2011-07-03
_journal_name_full     'Acta Crystallographica, Section E'
_journal_year     2011
_journal_volume     67
_journal_issue      8
_journal_page_first     m1052
_journal_page_last     m1053
_journal_paper_category     QM
_journal_coeditor_code     DN2703
_publ_contact_author_name     'Fouad Bentiss'
_publ_contact_author_address
;
Laboratoire de Chimie de Coordination et d'Analytique (LCCA), Facult\'e des
Sciences, Universit\'e Chouaib Doukkali, BP 20, M-24000 El Jadida, Morocco
;
_publ_contact_author_email     'f_bentiss@yahoo.fr'
_publ_contact_author_fax     '212 537 77 54 40'
_publ_contact_author_phone     '212 537 77 54 40'
_publ_section_title
;
<i>trans</i>-Diaquabis[2,5-bis(pyridin-2-yl)-1,3,4-thiadiazole]nickel(II)
bis(tetrafluoridoborate)
;
loop_
    _publ_author_name
    _publ_author_address
    'Bentiss, Fouad'
;
Laboratoire de Chimie de Coordination et d'Analytique (LCCA),
Facult\'e des Sciences, Universit\'e Chouaib Doukkali, BP 20,
M-24000 El Jadida, Morocco
;
    'Capet, Fr\'ed\'eric'
;
Unit\'e de Catalyse et de Chimie du Solide (UCCS), CNRS UMR 8181, ENSCL,
BP 90108, F-59652 Villeneuve d'Ascq Cedex, France
Universit\'e Lille Nord de France, F-59000 Lille, France
;
    'Lagren\'ee, Michel'
;
Unit\'e de Catalyse et de Chimie du Solide (UCCS), CNRS UMR 8181, ENSCL,
BP 90108, F-59652 Villeneuve d'Ascq Cedex, France
Universit\'e Lille Nord de France, F-59000 Lille, France
;
    'Saadi, Mohamed'
;
Laboratoire de Chimie du Solide Appliqu\'ee,
Facult\'e des Sciences, Universit\'e Mohammed V-Agdal
Avenue Ibn Battouta, BP 1014, Rabat, Morocco
;
    'El Ammari, Lahcen'
;
Laboratoire de Chimie du Solide Appliqu\'ee,
Facult\'e des Sciences, Universit\'e Mohammed V-Agdal
Avenue Ibn Battouta, BP 1014, Rabat, Morocco
;
_iucr_refine_instructions_details
;
TITL NiBF4_0m in P2(1)/n
CELL 0.71073  10.8164  11.0126  13.2333  90.000 101.455  90.000
ZERR    2.00   0.0015   0.0013   0.0016   0.000   0.006   0.000
LATT 1
SYMM 0.5-X, 0.5+Y, 0.5-Z
SFAC C  H  B  N  O  F  S  Ni
UNIT 48  40  4  16  4  16  4  2
L.S. 10
ACTA
BOND $H
HTAB 2.5
HTAB
eqiv $1 -x+3/2, y+1/2, -z+1/2
HTAB O1 F1_$1
HTAB O1 F4
FMAP 2
PLAN 20
CONF
SIZE 0.130 0.210 0.260
TEMP -173.000
WGHT    0.030200    1.325900
FVAR       0.11067
B1    3    0.572160    0.645019    0.256020    11.00000    0.01937    0.02333 =
         0.02685    0.00078    0.00170    0.00231
F1    6    0.673897    0.594737    0.323163    11.00000    0.06204    0.10285 =
         0.03882   -0.00658   -0.01064    0.05606
F2    6    0.584362    0.623405    0.152188    11.00000    0.03509    0.04401 =
         0.02853   -0.00347    0.00392   -0.00594
F3    6    0.462596    0.593791    0.274328    11.00000    0.05142    0.04589 =
         0.09074   -0.02359    0.04568   -0.01770
F4    6    0.568533    0.770362    0.274792    11.00000    0.07586    0.02403 =
         0.05034   -0.00300    0.01779   -0.00933
MOLE 1
C1    1    0.408747    0.755686   -0.022951    11.00000    0.01888    0.01698 =
         0.02308    0.00285    0.00043   -0.00212
C2    1    0.477677    1.252480    0.069483    11.00000    0.01879    0.01956 =
         0.02031    0.00205    0.00053   -0.00103
C3    1    0.435471    1.359648    0.106763    11.00000    0.02482    0.01843 =
         0.02699    0.00056    0.00345   -0.00139
AFIX  43
H3    2    0.480583    1.433338    0.104758    11.00000   -1.20000
AFIX   0
C4    1    0.325416    1.357115    0.147285    11.00000    0.02829    0.02136 =
         0.02834   -0.00184    0.00730    0.00252
AFIX  43
H4    2    0.294041    1.429188    0.172597    11.00000   -1.20000
AFIX   0
C5    1    0.263110    1.247702    0.149815    11.00000    0.02480    0.02579 =
         0.03023    0.00039    0.00898   -0.00026
AFIX  43
H5    2    0.188259    1.243344    0.176971    11.00000   -1.20000
AFIX   0
C6    1    0.312310    1.143605    0.111669    11.00000    0.02432    0.02131 =
         0.02965    0.00011    0.00778   -0.00382
AFIX  43
H6    2    0.269626    1.068645    0.114389    11.00000   -1.20000
AFIX   0
C7    1    0.221803    0.748595    0.046869    11.00000    0.01967    0.01972 =
         0.02261    0.00088    0.00146    0.00022
C8    1    0.103466    0.716422    0.080243    11.00000    0.01940    0.02465 =
         0.02181   -0.00108    0.00198   -0.00323
C9    1    0.017561    0.805073    0.095535    11.00000    0.02471    0.02702 =
         0.03621   -0.00072    0.00398    0.00090
AFIX  43
H9    2    0.033458    0.888696    0.085926    11.00000   -1.20000
AFIX   0
C10   1   -0.092637    0.767044    0.125436    11.00000    0.02464    0.04246 =
         0.03646   -0.00339    0.00862    0.00577
AFIX  43
H10   2   -0.154051    0.824633    0.136357    11.00000   -1.20000
AFIX   0
C11   1   -0.111535    0.644470    0.139022    11.00000    0.02436    0.04764 =
         0.02946   -0.00163    0.01165   -0.00745
AFIX  43
H11   2   -0.186198    0.616561    0.159102    11.00000   -1.20000
AFIX   0
C12   1   -0.019463    0.562684    0.122816    11.00000    0.03369    0.02902 =
         0.03306    0.00093    0.01308   -0.00920
AFIX  43
H12   2   -0.032561    0.478729    0.133424    11.00000   -1.20000
AFIX   0
NI1   8    0.500000    1.000000    0.000000    10.50000    0.01766    0.01400 =
         0.02659   -0.00057    0.00479   -0.00261
N1    4    0.417651    1.144522    0.071123    11.00000    0.02049    0.01821 =
         0.02636    0.00090    0.00386   -0.00194
N2    4    0.380605    0.859917    0.016609    11.00000    0.01865    0.01789 =
         0.02670   -0.00004    0.00476   -0.00126
N3    4    0.272535    0.856522    0.057317    11.00000    0.01925    0.02080 =
         0.02819    0.00120    0.00559   -0.00321
N4    4    0.087236    0.596550    0.092861    11.00000    0.02668    0.02328 =
         0.02990   -0.00137    0.00985   -0.00470
O1    5    0.615983    0.955535    0.143947    11.00000    0.02702    0.02764 =
         0.03366    0.00636   -0.00298   -0.00751
AFIX   3
H1W   2    0.684434    0.993199    0.169167    11.00000   -1.20000
H2W   2    0.609009    0.900736    0.188647    11.00000   -1.20000
AFIX   0
S1    7    0.303840    0.641907   -0.012753    11.00000    0.01876    0.01577 =
         0.02986    0.00033    0.00479   -0.00252
HKLF 4
REM  NiBF4_0m in P2(1)/n
REM R1 =  0.0293 for   2729 Fo > 4sig(Fo)  and  0.0351 for all   3120 data
REM    214 parameters refined using      0 restraints
END
WGHT      0.0303      1.3232
REM Highest difference peak  0.596,  deepest hole -0.401,  1-sigma level  0.053
Q1    1   0.6489  0.7419  0.2717  11.00000  0.05    0.60
Q2    1   0.6465  0.5421  0.2808  11.00000  0.05    0.45
Q3    1   0.5236  0.6016  0.3352  11.00000  0.05    0.44
Q4    1   0.4591  0.6562  0.2344  11.00000  0.05    0.42
Q5    1   0.1324  0.9967  0.1187  11.00000  0.05    0.36
Q6    1   0.6998  0.6548  0.2988  11.00000  0.05    0.30
Q7    1   0.1554  0.7348  0.0580  11.00000  0.05    0.26
Q8    1   0.0781  0.7642  0.1150  11.00000  0.05    0.25
Q9    1   0.5371  1.2484  0.0530  11.00000  0.05    0.25
Q10   1   0.2482  0.7010  0.0213  11.00000  0.05    0.24
Q11   1   0.3498  0.7022 -0.0356  11.00000  0.05    0.24
Q12   1   0.6615  0.5844  0.3569  11.00000  0.05    0.23
Q13   1   0.3600  1.1585  0.0783  11.00000  0.05    0.23
Q14   1   0.4350  1.1938  0.0456  11.00000  0.05    0.22
Q15   1   0.3129  1.1939  0.1508  11.00000  0.05    0.21
Q16   1   0.5109  0.7465  0.2334  11.00000  0.05    0.21
Q17   1   0.3300  0.8647  0.0471  11.00000  0.05    0.21
Q18   1  -0.0643  0.6154  0.1233  11.00000  0.05    0.21
Q19   1  -0.0437  0.7826  0.1022  11.00000  0.05    0.20
Q20   1   0.4458  1.3039  0.0593  11.00000  0.05    0.20
;
