# Supplementary material for: trans-Diaqua­bis­[2,5-bis­(pyridin-2-yl)-1,3,4-thia­diazole]nickel(II) bis­(tetra­fluoridoborate)
Source: Acta Crystallogr Sect E Struct Rep Online. 2011 Jul 9;67(Pt 8):m1052–3. doi: 10.1107/S1600536811026420 (PMC3212138; doi:10.1107/S1600536811026420)
Supplement: Supplementary file 2 [file e-67-m1052-Isup2.hkl]

#
# h,k,l, Fc-squared, Fo-squared, sigma(Fo-squared) and status flag
#
data_I
_shelx_title ' NiBF4_0m in P2(1)/n'
_shelx_refln_list_code          4
_shelx_F_calc_maximum      281.47
_exptl_crystal_F_000       756.00
_reflns_d_resolution_high  0.8035
 
loop_
 _symmetry_equiv_pos_as_xyz
 'x, y, z'
 '-x+1/2, y+1/2, -z+1/2'
 '-x, -y, -z'
 'x-1/2, -y-1/2, z-1/2'
 
_cell_length_a    10.8164
_cell_length_b    11.0126
_cell_length_c    13.2333
_cell_angle_alpha  90.000
_cell_angle_beta  101.455
_cell_angle_gamma  90.000
 
_shelx_F_squared_multiplier     1.000
 
loop_
 _refln_index_h
 _refln_index_k
 _refln_index_l
 _refln_F_squared_calc
 _refln_F_squared_meas
 _refln_F_squared_sigma
 _refln_observed_status
   2   0   0     9724.68    10162.01    109.81 o
   4   0   0      173.13      133.63      4.99 o
   6   0   0      296.82      301.91      8.09 o
   8   0   0       24.15       26.02      4.48 o
  10   0   0     4777.30     4501.53     58.42 o
  12   0   0      355.69      315.98     33.12 o
   1   1   0     2982.56     2801.86     44.63 o
   2   1   0     3702.16     4062.08     29.26 o
   3   1   0     1929.03     1960.34     15.08 o
   4   1   0     3184.82     2996.06     23.77 o
   5   1   0      360.43      439.97      6.62 o
   6   1   0      330.88      385.39      6.72 o
   7   1   0     2271.07     2116.07     21.17 o
   8   1   0        8.68        5.98      2.46 o
   9   1   0     3142.35     3170.34     30.68 o
  10   1   0      166.01      153.17      6.73 o
  11   1   0      107.17      124.03      7.34 o
  12   1   0      123.83      119.85     11.51 o
  13   1   0      227.72      280.06     22.33 o
   0   2   0     7315.35     7559.31     82.32 o
   1   2   0       47.22       74.51      2.18 o
   2   2   0     2808.24     2802.99     20.13 o
   3   2   0      248.21      252.51      4.00 o
   4   2   0      719.00      683.54      7.80 o
   5   2   0       15.27       16.15      1.87 o
   6   2   0     5330.71     5505.31     40.34 o
   7   2   0      344.69      362.25      7.48 o
   8   2   0     1190.14     1246.29     15.67 o
   9   2   0      674.80      678.94     12.36 o
  10   2   0       34.17       42.49      4.30 o
  11   2   0      294.75      262.50     12.29 o
  12   2   0       86.87       99.98     10.24 o
  13   2   0        7.53        7.84      7.13 o
   1   3   0     7415.95     7888.42     59.66 o
   2   3   0     1633.98     1721.59     16.46 o
   3   3   0     1987.88     2227.45     17.25 o
   4   3   0       81.17      117.38      3.66 o
   5   3   0     6724.60     7054.41     49.59 o
   6   3   0     2470.61     2511.81     21.61 o
   7   3   0      210.82      234.59      6.69 o
   8   3   0      285.84      281.08      9.04 o
   9   3   0       34.08       41.39      4.10 o
  10   3   0     1610.81     1541.64     20.43 o
  11   3   0      928.41      946.83     27.21 o
  12   3   0        8.20       -4.99      5.41 o
   0   4   0     4369.11     4265.59     56.12 o
   1   4   0       48.34       73.08      2.85 o
   2   4   0     5137.81     5022.80     36.62 o
   3   4   0      578.16      546.73      7.26 o
   4   4   0     3720.47     3720.95     28.48 o
   5   4   0      137.57      128.93      4.61 o
   6   4   0      423.28      451.31      7.75 o
   7   4   0      273.03      314.88      7.88 o
   8   4   0     5353.94     5383.84     46.58 o
   9   4   0      350.42      300.31     11.58 o
  10   4   0       10.04        3.73      4.26 o
  11   4   0        0.92       -4.65      5.07 o
  12   4   0      377.37      403.60     20.72 o
   1   5   0     5375.79     5158.40     42.27 o
   2   5   0      673.39      738.10      9.76 o
   3   5   0      549.88      549.13      7.83 o
   4   5   0     2895.14     2996.35     29.18 o
   5   5   0     1356.49     1287.94     15.76 o
   6   5   0       29.23       21.58      2.75 o
   7   5   0      132.78      143.86      5.75 o
   8   5   0      179.43      142.46      8.07 o
   9   5   0       68.78       56.10      4.99 o
  10   5   0     1685.43     1639.26     28.48 o
  11   5   0      318.08      275.65     15.31 o
  12   5   0       37.14       18.56      7.84 o
   0   6   0        9.51        5.27      2.62 o
   1   6   0      734.01      826.83     10.07 o
   2   6   0       12.19       22.22      2.54 o
   3   6   0     2377.83     2355.49     21.87 o
   4   6   0      461.03      396.36     10.26 o
   5   6   0        9.99        5.37      2.12 o
   6   6   0     1686.57     1654.17     20.01 o
   7   6   0     1631.91     1614.10     19.55 o
   8   6   0       19.83       26.42      3.67 o
   9   6   0       39.78       33.40      4.67 o
  10   6   0      658.04      714.42     20.08 o
  11   6   0       80.95       74.79      9.65 o
   1   7   0      159.13      185.41      6.55 o
   2   7   0       19.12       31.57      3.09 o
   3   7   0     1823.50     1786.82     19.91 o
   4   7   0       48.01       48.11      3.54 o
   5   7   0      318.74      318.70      9.16 o
   6   7   0      222.78      203.38      7.64 o
   7   7   0     2573.04     2663.30     28.14 o
   8   7   0       55.24       55.63      6.03 o
   9   7   0      809.87      782.70     19.10 o
  10   7   0        2.32        1.61      6.05 o
  11   7   0        2.85        1.77      6.88 o
   0   8   0    12995.88    13107.12    131.07 o
   1   8   0        1.32       -2.35      2.35 o
   2   8   0       53.57       73.10      4.53 o
   3   8   0     1297.37     1227.15     17.60 o
   4   8   0      431.23      419.85     10.30 o
   5   8   0      498.30      452.80     12.19 o
   6   8   0       49.47       33.54      4.66 o
   7   8   0      451.31      398.13     12.90 o
   8   8   0       84.16       79.79      7.83 o
   9   8   0      104.88      112.60     10.57 o
  10   8   0      899.29      845.35     26.59 o
   1   9   0      458.63      431.34      9.80 o
   2   9   0       17.42        9.38      2.87 o
   3   9   0      474.06      454.62     11.16 o
   4   9   0     1014.84      995.14     17.59 o
   5   9   0      356.35      354.27     12.15 o
   6   9   0      108.29      105.29      7.91 o
   7   9   0      117.15       98.33     11.78 o
   8   9   0      178.30      166.20     13.41 o
   9   9   0      140.97      139.90     12.89 o
   0  10   0     2207.33     2268.98     35.72 o
   1  10   0      101.52      102.65      5.68 o
   2  10   0     2256.95     2265.50     27.25 o
   3  10   0        0.68        4.41      3.10 o
   4  10   0      416.60      413.20     12.74 o
   5  10   0        0.08       -5.33      6.17 o
   6  10   0      747.71      681.20     26.06 o
   7  10   0       99.40       88.31     17.56 o
   8  10   0      597.08      540.62     56.80 o
   9  10   0       36.39       28.62      9.66 o
   1  11   0       99.80      101.02      7.48 o
   2  11   0       91.50       82.91      7.75 o
   3  11   0       71.73       86.34      7.23 o
   4  11   0        8.70       10.69      5.73 o
   5  11   0     1121.76     1085.11     54.45 o
   6  11   0       13.27       12.98      7.91 o
   7  11   0        1.87        1.47     11.59 o
   0  12   0      219.21      208.39     21.51 o
   1  12   0      130.61      146.78     11.75 o
   2  12   0      303.36      339.45     17.24 o
   3  12   0      169.86      155.35     13.66 o
   4  12   0      817.25      769.38     31.72 o
   5  12   0       32.21       13.75      9.22 o
   6  12   0      127.98      151.11     17.48 o
   1  13   0      449.80      454.32     23.96 o
   2  13   0        0.14        7.42      6.94 o
   3  13   0      497.43      534.54     29.18 o
   4  13   0      429.07      452.64     29.01 o
 -13   0   1        2.30        0.95      8.11 o
 -11   0   1      674.28      701.40     18.10 o
  -9   0   1       49.16       67.99      6.47 o
  -7   0   1      797.35      825.38     14.51 o
  -5   0   1      746.35      637.99     10.17 o
  -3   0   1     2151.28     2299.92     22.88 o
   1   0   1     8393.02     7701.26    320.55 o
   3   0   1     9577.48     9830.71    107.83 o
   5   0   1     7270.53     7795.05     83.52 o
   7   0   1      179.96      172.37      8.20 o
   9   0   1     1758.97     1733.27     30.29 o
  11   0   1      681.65      673.45     33.45 o
  13   0   1       12.97       26.58     11.11 o
 -13   1   1       31.01       26.95      7.56 o
 -12   1   1      439.33      418.79     15.97 o
 -11   1   1      157.14      124.40      6.84 o
 -10   1   1      768.04      764.04     17.01 o
  -9   1   1      985.26      974.41     14.25 o
  -8   1   1     5286.79     5270.35     42.64 o
  -7   1   1      154.02      154.10      4.63 o
  -6   1   1     1335.03     1322.26     11.86 o
  -5   1   1      521.08      488.07      6.22 o
  -4   1   1     2962.19     3063.98     20.80 o
  -3   1   1      550.33      572.04      5.36 o
  -2   1   1     1222.70     1090.20      7.75 o
  -1   1   1     2051.24     2167.75     22.86 o
   1   1   1     3575.12     3231.98     49.38 o
   2   1   1     1476.48     1588.03     15.51 o
   3   1   1     2805.02     2750.72     22.40 o
   4   1   1       91.42       81.02      3.09 o
   5   1   1       39.04       27.19      2.42 o
   6   1   1      845.59      823.00     11.89 o
   7   1   1       35.58       20.48      2.96 o
   8   1   1     1047.23     1025.37     13.96 o
   9   1   1        0.08        2.17      2.78 o
  10   1   1      131.55      125.92      6.67 o
  11   1   1      682.21      725.51     21.56 o
  12   1   1      101.31      107.68     11.45 o
 -13   2   1      277.96      343.77     17.57 o
 -12   2   1      820.78      856.89     21.87 o
 -11   2   1      409.45      428.20     12.66 o
 -10   2   1        0.29       -2.80      2.80 o
  -9   2   1     2165.46     2185.47     23.52 o
  -8   2   1       63.55       52.51      3.67 o
  -7   2   1     1023.54     1035.17     12.14 o
  -6   2   1      345.41      379.09      6.05 o
  -5   2   1        4.73       12.79      1.66 o
  -4   2   1     5328.40     5308.63     35.08 o
  -3   2   1       14.83       11.44      1.21 o
  -2   2   1     1588.43     1723.65     12.75 o
  -1   2   1     4730.74     4660.02     31.15 o
   0   2   1     6630.55     7086.58     46.14 o
   1   2   1       31.91       42.96      1.72 o
   2   2   1      913.15      967.42      9.21 o
   3   2   1     4356.15     4285.27     34.64 o
   4   2   1     2017.45     1987.81     18.91 o
   5   2   1     1152.99     1060.91     12.26 o
   6   2   1     1956.07     1935.91     22.17 o
   7   2   1     1162.19     1115.09     15.30 o
   8   2   1      391.91      418.61      9.54 o
   9   2   1      315.55      309.27      9.40 o
  10   2   1      130.74      109.70      6.18 o
  11   2   1       26.04       21.35      5.91 o
  12   2   1      208.30      203.53     17.09 o
 -13   3   1        1.54        2.25      6.70 o
 -12   3   1       72.36       81.13      8.84 o
 -11   3   1        6.25        7.21      4.87 o
 -10   3   1      848.54      844.99     14.09 o
  -9   3   1       81.25      102.31      5.32 o
  -8   3   1      472.37      486.73      9.50 o
  -7   3   1      283.41      306.01      6.94 o
  -6   3   1     1379.76     1252.21     12.54 o
  -5   3   1      108.66       94.12      3.29 o
  -4   3   1      405.08      370.64      5.42 o
  -3   3   1     2519.12     2388.98     17.16 o
  -2   3   1     2931.25     2985.08     22.52 o
  -1   3   1     1302.16     1360.61     11.55 o
   0   3   1     4377.07     4382.10     31.08 o
   1   3   1     1126.74     1132.32     10.76 o
   2   3   1       28.41       23.56      1.84 o
   3   3   1      810.31      885.15      9.67 o
   4   3   1      411.58      387.60      6.34 o
   5   3   1      109.59      114.87      4.26 o
   6   3   1     1391.09     1461.43     16.45 o
   7   3   1      100.47      102.90      5.07 o
   8   3   1      389.61      411.91      9.57 o
   9   3   1       86.50       95.80      5.55 o
  10   3   1     1415.42     1368.44     20.07 o
  11   3   1       29.05       32.54      6.96 o
  12   3   1       20.01        7.47      6.88 o
 -12   4   1        0.38        0.67      5.96 o
 -11   4   1       47.75       43.88      7.19 o
 -10   4   1        4.89       -3.08      3.08 o
  -9   4   1      196.97      209.61      9.09 o
  -8   4   1       26.66       29.29      3.36 o
  -7   4   1     5739.44     5953.35     47.53 o
  -6   4   1       18.20        8.89      2.03 o
  -5   4   1      495.35      476.00      6.92 o
  -4   4   1     1177.41     1184.56     11.16 o
  -3   4   1    17288.49    18349.22    123.06 o
  -2   4   1     1565.34     1590.58     13.64 o
  -1   4   1       37.34       37.97      2.15 o
   0   4   1     1838.83     1859.16     15.56 o
   1   4   1       12.04        6.98      1.51 o
   2   4   1      132.51      128.12      3.83 o
   3   4   1     4034.94     4025.90     32.97 o
   4   4   1      297.11      295.55      6.76 o
   5   4   1        5.33        7.56      2.21 o
   6   4   1     1203.01     1192.27     17.48 o
   7   4   1     3042.43     2916.30     29.49 o
   8   4   1      117.45      135.80      7.26 o
   9   4   1      294.54      291.91      9.12 o
  10   4   1      169.67      216.39     10.59 o
  11   4   1      159.54      177.43     12.80 o
  12   4   1       78.77       84.55     10.72 o
 -12   5   1      350.88      334.42     17.46 o
 -11   5   1      594.10      639.01     28.74 o
 -10   5   1      293.70      314.85     11.16 o
  -9   5   1      477.28      502.98     11.09 o
  -8   5   1       54.18       52.59      4.23 o
  -7   5   1       27.13       15.77      3.34 o
  -6   5   1      542.89      551.26      8.87 o
  -5   5   1       16.39       30.61      2.77 o
  -4   5   1     1084.04     1167.87     13.50 o
  -3   5   1      367.46      345.67      5.65 o
  -2   5   1     5521.83     5793.94     42.34 o
  -1   5   1       61.57       40.09      2.42 o
   0   5   1     4069.16     3998.83     31.45 o
   1   5   1     1858.24     1815.01     15.70 o
   2   5   1      995.82     1022.88     10.98 o
   3   5   1     4008.02     4516.64     40.27 o
   4   5   1     1530.97     1489.52     17.63 o
   5   5   1       64.44       71.75      4.18 o
   6   5   1      598.19      604.81     14.11 o
   7   5   1      630.78      639.02     11.13 o
   8   5   1      476.78      469.08     11.29 o
   9   5   1        0.08        1.11      3.29 o
  10   5   1     1187.88     1185.75     25.86 o
  11   5   1      910.15      911.87     27.19 o
  12   5   1      277.10      274.44     26.87 o
 -11   6   1      580.10      547.79     21.70 o
 -10   6   1       77.35       68.49      8.09 o
  -9   6   1      887.65      833.32     17.71 o
  -8   6   1      446.49      463.05     11.56 o
  -7   6   1       79.93       94.29      5.35 o
  -6   6   1        8.66       14.23      3.00 o
  -5   6   1     3694.28     3712.87     42.59 o
  -4   6   1     2222.98     2018.91     19.22 o
  -3   6   1      182.81      251.98      6.70 o
  -2   6   1      944.04     1065.99     12.69 o
  -1   6   1     3295.16     3381.91     27.31 o
   0   6   1     2858.36     2858.36     24.63 o
   1   6   1     4716.06     5053.77     38.32 o
   2   6   1      479.43      516.98      8.89 o
   3   6   1       30.54       38.08      3.20 o
   4   6   1      145.62      158.63      6.23 o
   5   6   1      793.66      767.79     12.15 o
   6   6   1     1356.67     1359.42     17.75 o
   7   6   1        6.88        7.50      3.43 o
   8   6   1        8.48        4.75      3.24 o
   9   6   1      151.58      190.01      9.96 o
  10   6   1      454.12      378.42     25.19 o
  11   6   1      253.93      256.08     17.79 o
 -11   7   1        8.22        2.64      6.16 o
 -10   7   1       14.35       11.16      5.98 o
  -9   7   1      512.62      503.92     15.66 o
  -8   7   1     2096.90     2255.68     30.05 o
  -7   7   1      101.79       87.66      5.27 o
  -6   7   1      223.48      202.91      7.53 o
  -5   7   1        1.09        1.71      2.25 o
  -4   7   1       36.63       44.37      3.42 o
  -3   7   1      272.27      286.82      7.61 o
  -2   7   1     1221.21     1243.44     15.38 o
  -1   7   1      851.13      858.28     11.67 o
   0   7   1      377.23      407.48      7.60 o
   1   7   1        2.68        9.75      2.31 o
   2   7   1     3311.42     3071.21     31.77 o
   3   7   1       11.09        5.18      2.18 o
   4   7   1     1674.46     1545.90     18.13 o
   5   7   1      212.85      212.76      7.51 o
   6   7   1      592.80      652.25     15.93 o
   7   7   1       62.01       69.26      5.65 o
   8   7   1     1697.34     1604.15     28.59 o
   9   7   1        0.14       -4.30      5.30 o
  10   7   1       79.55       47.91      9.04 o
  11   7   1        2.42       -4.55      6.71 o
 -10   8   1       41.20       34.55      8.08 o
  -9   8   1       37.00       42.44      7.91 o
  -8   8   1      464.33      495.83     14.58 o
  -7   8   1       68.73       76.49      5.73 o
  -6   8   1        1.02        0.14      2.87 o
  -5   8   1     1863.94     1891.29     21.51 o
  -4   8   1        0.30        1.96      2.55 o
  -3   8   1     1270.14     1315.19     16.94 o
  -2   8   1     1429.18     1330.96     16.85 o
  -1   8   1     3745.18     3696.14     35.11 o
   0   8   1      170.84      186.37      6.24 o
   1   8   1     5309.96     5182.98     43.92 o
   2   8   1      533.13      554.54      9.72 o
   3   8   1       28.66       37.06      3.55 o
   4   8   1        0.06        4.18      2.88 o
   5   8   1     1311.16     1285.48     17.94 o
   6   8   1      220.99      219.57      9.14 o
   7   8   1      234.71      228.31     10.70 o
   8   8   1      267.66      261.99     14.91 o
   9   8   1      810.56      796.79     23.72 o
  10   8   1       58.29       38.92      8.90 o
 -10   9   1      123.72      119.45     14.39 o
  -9   9   1       34.62       45.35      8.51 o
  -8   9   1      380.06      445.44     21.07 o
  -7   9   1        1.32        2.18      4.76 o
  -6   9   1     1694.57     1607.49     24.45 o
  -5   9   1      422.71      375.34     10.43 o
  -4   9   1     1525.30     1496.81     20.26 o
  -3   9   1      593.98      581.29     11.65 o
  -2   9   1      237.35      272.95      8.77 o
  -1   9   1      255.64      241.27      8.19 o
   0   9   1      323.66      351.83      9.32 o
   1   9   1      405.01      372.07      9.60 o
   2   9   1      752.33      767.18     16.48 o
   3   9   1     1642.22     1578.78     20.00 o
   4   9   1      907.09      943.73     15.77 o
   5   9   1       78.77       83.81      6.54 o
   6   9   1      433.44      442.85     15.60 o
   7   9   1       18.57       41.17      9.90 o
   8   9   1       59.41       51.58      9.13 o
   9   9   1      234.21      245.18     18.54 o
  -9  10   1       61.63       55.70     11.11 o
  -8  10   1        2.61       -2.93      6.22 o
  -7  10   1     1658.28     1578.94     41.16 o
  -6  10   1       46.69       32.48      7.53 o
  -5  10   1       36.44       37.54      5.71 o
  -4  10   1      407.93      377.82     13.19 o
  -3  10   1      373.57      387.56     12.25 o
  -2  10   1      162.13      182.05      7.86 o
  -1  10   1      105.23      126.78      6.93 o
   0  10   1      115.51      121.92      6.39 o
   1  10   1      364.87      385.24     10.37 o
   2  10   1        0.52        0.09      3.14 o
   3  10   1     4236.45     4096.49     45.32 o
   4  10   1      229.35      207.91      9.93 o
   5  10   1      135.58      127.34     11.00 o
   6  10   1      155.29      191.19     19.68 o
   7  10   1      727.64      777.32     31.89 o
   8  10   1        1.94        2.85      8.38 o
  -7  11   1        0.20        0.07      8.84 o
  -6  11   1     1691.01     1630.82     42.21 o
  -5  11   1       44.08       36.21      7.90 o
  -4  11   1      910.68      881.52     30.40 o
  -3  11   1       57.26       58.98      7.56 o
  -2  11   1       79.54       96.05      7.85 o
  -1  11   1        0.03       -3.66      3.66 o
   0  11   1      911.63      951.83     17.99 o
   1  11   1      202.45      200.56     10.03 o
   2  11   1      259.14      256.92     12.07 o
   3  11   1      137.64      129.02     11.33 o
   4  11   1      905.71      913.13     29.42 o
   5  11   1        7.39        3.46     13.04 o
   6  11   1      688.20      735.91     31.09 o
   7  11   1       67.47       53.27     15.44 o
  -6  12   1      206.65      212.52     20.23 o
  -5  12   1       56.98       33.11      8.30 o
  -4  12   1      202.20      196.22     14.31 o
  -3  12   1      865.01      860.54     28.90 o
  -2  12   1       45.84       46.39      8.02 o
  -1  12   1      105.06       89.83      9.86 o
   0  12   1       51.62       43.42     12.37 o
   1  12   1      438.22      447.12     19.21 o
   2  12   1       21.76       13.79      6.78 o
   3  12   1      892.14      974.45     69.18 o
   4  12   1      320.38      320.77     23.31 o
   5  12   1      363.16      364.26     31.15 o
   6  12   1       88.45       57.70     23.61 o
  -4  13   1      132.98      149.04     14.68 o
  -3  13   1      154.96      173.47     19.80 o
  -2  13   1      277.38      274.36     18.16 o
  -1  13   1       25.45       33.86      9.54 o
   0  13   1       75.97       51.41     14.71 o
   1  13   1      114.51      119.51     19.03 o
   2  13   1      350.93      372.31     25.07 o
   3  13   1      202.26      215.74     19.99 o
 -12   0   2       74.44       96.27     11.67 o
 -10   0   2     4176.63     4279.13     54.72 o
  -8   0   2      244.15      260.53      8.73 o
  -6   0   2        5.98       49.47      3.26 o
  -4   0   2     8485.59     8610.61     70.75 o
  -2   0   2     2720.95     2650.73     20.46 o
   0   0   2    14137.50    13842.29    211.64 o
   2   0   2      388.26      462.21      7.48 o
   4   0   2      139.22      127.08      5.63 o
   6   0   2     3770.22     3848.18     55.90 o
   8   0   2     1782.61     1841.27     31.62 o
  10   0   2     2215.43     2359.44     40.06 o
  12   0   2        3.64       -8.55      9.76 o
 -13   1   2      494.29      519.18     18.44 o
 -12   1   2        1.63        1.53      4.52 o
 -11   1   2       19.28       11.11      3.50 o
 -10   1   2        1.22       -2.16      2.74 o
  -9   1   2      351.63      353.50      8.81 o
  -8   1   2       37.02       53.37      3.37 o
  -7   1   2      677.21      710.43      8.49 o
  -6   1   2      507.54      622.63      7.83 o
  -5   1   2      449.58      485.99      5.45 o
  -4   1   2     4060.77     4441.95     26.69 o
  -3   1   2     4794.47     4842.63     27.54 o
  -2   1   2    10910.62    11071.94     62.27 o
  -1   1   2    11988.92    12511.20     91.00 o
   0   1   2      108.66      113.04      1.95 o
   1   1   2     8092.73     8735.67     62.13 o
   2   1   2      597.92      617.45      8.01 o
   3   1   2     2221.25     2064.22     19.39 o
   4   1   2       27.10       21.99      2.14 o
   5   1   2     1961.91     1975.42     17.77 o
   6   1   2     1403.03     1341.45     16.45 o
   7   1   2     1135.32     1060.52     15.68 o
   8   1   2     2289.78     2324.83     26.37 o
   9   1   2      434.07      434.22     10.94 o
  10   1   2      711.33      699.01     15.35 o
  11   1   2      337.51      302.72     18.77 o
  12   1   2       50.58       43.56      9.86 o
 -13   2   2       65.13       82.14      8.39 o
 -12   2   2      376.91      379.82     15.05 o
 -11   2   2       83.93      100.60      6.52 o
 -10   2   2       33.17       32.87      3.93 o
  -9   2   2     3071.62     3026.12     30.11 o
  -8   2   2       59.11       46.19      3.38 o
  -7   2   2      175.13      168.45      4.60 o
  -6   2   2      288.69      300.56      5.03 o
  -5   2   2     1032.75     1034.54      9.70 o
  -4   2   2     3299.22     3305.95     21.88 o
  -3   2   2      425.79      522.14      5.34 o
  -2   2   2     8872.59     9255.82     58.38 o
  -1   2   2       26.07       11.38      1.23 o
   0   2   2      225.97      169.92      3.22 o
   1   2   2     9093.01     9405.92     70.03 o
   2   2   2      288.10      223.97      3.83 o
   3   2   2     2709.59     2683.60     23.33 o
   4   2   2      294.49      287.14      5.42 o
   5   2   2       35.36       53.85      3.07 o
   6   2   2     1063.62     1100.14     15.39 o
   7   2   2      666.55      632.78     11.21 o
   8   2   2      855.73      847.52     16.13 o
   9   2   2     1505.80     1518.99     20.80 o
  10   2   2       35.39       25.92      4.26 o
  11   2   2        3.88        0.02      5.73 o
  12   2   2      312.80      323.44     18.87 o
 -13   3   2        1.18       -3.42      5.46 o
 -12   3   2       40.25       55.61      7.64 o
 -11   3   2     1304.62     1253.63     19.85 o
 -10   3   2       61.90       59.06      4.64 o
  -9   3   2      215.73      197.95      7.09 o
  -8   3   2      200.89      191.80      6.14 o
  -7   3   2      141.90      136.50      4.58 o
  -6   3   2      771.15      723.22      8.93 o
  -5   3   2     7573.74     7565.46     48.29 o
  -4   3   2     5013.15     5072.73     33.12 o
  -3   3   2     2999.67     2923.01     20.64 o
  -2   3   2     1483.36     1329.76     11.19 o
  -1   3   2     3799.10     3656.01     25.42 o
   0   3   2      465.58      483.10      5.26 o
   1   3   2      318.77      354.98      6.03 o
   2   3   2      318.62      297.80      5.24 o
   3   3   2      503.06      481.17      7.01 o
   4   3   2     3684.04     3653.38     31.71 o
   5   3   2     5413.60     5448.23     49.80 o
   6   3   2      835.06      844.52     12.79 o
   7   3   2     1455.71     1464.75     23.06 o
   8   3   2      565.80      580.63     11.73 o
   9   3   2      340.04      343.92     10.29 o
  10   3   2       67.20       78.42      6.92 o
  11   3   2      117.69      156.22     13.10 o
  12   3   2       34.78       41.88      9.06 o
 -12   4   2      706.09      678.79     26.97 o
 -11   4   2      194.99      168.32     11.01 o
 -10   4   2       15.47       13.35      3.73 o
  -9   4   2       58.54       61.91      4.69 o
  -8   4   2     1227.70     1230.57     15.69 o
  -7   4   2      369.54      365.30      7.70 o
  -6   4   2      862.69      792.43      9.56 o
  -5   4   2       38.62       41.72      2.44 o
  -4   4   2        5.36       19.22      1.93 o
  -3   4   2      112.52      121.68      3.84 o
  -2   4   2    12576.56    13651.33     86.60 o
  -1   4   2     3692.12     3780.52     27.10 o
   0   4   2      221.59      207.20      3.82 o
   1   4   2     2184.46     2282.76     19.29 o
   2   4   2     2725.00     2471.23     20.24 o
   3   4   2      116.96      136.75      4.72 o
   4   4   2     5934.23     6101.34     48.38 o
   5   4   2        0.94       -2.06      2.06 o
   6   4   2      840.22      874.65     12.93 o
   7   4   2        6.51       13.37      2.93 o
   8   4   2     1176.58     1130.31     16.48 o
   9   4   2      153.80      145.36      7.26 o
  10   4   2       57.62       46.73      6.92 o
  11   4   2        0.11        5.19      6.46 o
  12   4   2      549.97      561.45     25.20 o
 -12   5   2       96.10      100.13     10.42 o
 -11   5   2      656.97      699.49     24.68 o
 -10   5   2        0.80        1.76      3.87 o
  -9   5   2      595.40      600.09     11.54 o
  -8   5   2      116.78       82.18      4.81 o
  -7   5   2      258.96      250.69      7.40 o
  -6   5   2      658.59      644.77     10.88 o
  -5   5   2     1611.79     1651.02     16.38 o
  -4   5   2      827.84      740.68      9.14 o
  -3   5   2     1116.65     1121.59     11.01 o
  -2   5   2      350.56      279.72      5.57 o
  -1   5   2        7.99        6.64      1.61 o
   0   5   2      439.47      502.69      6.64 o
   1   5   2       46.67       44.88      2.59 o
   2   5   2      361.01      340.45      6.24 o
   3   5   2       86.44       84.37      3.86 o
   4   5   2     4257.33     4554.78     41.42 o
   5   5   2      821.46      798.22     12.04 o
   6   5   2     1446.00     1432.50     16.15 o
   7   5   2     1596.29     1545.52     18.94 o
   8   5   2      715.35      793.41     14.42 o
   9   5   2      754.75      824.81     16.01 o
  10   5   2      552.29      552.14     21.27 o
  11   5   2      156.73      183.96     14.59 o
 -12   6   2       45.41       43.41      8.54 o
 -11   6   2       45.39       62.09      7.96 o
 -10   6   2      757.75      746.27     25.31 o
  -9   6   2      575.68      607.43     12.51 o
  -8   6   2      688.26      733.05     12.31 o
  -7   6   2      717.18      750.23     12.50 o
  -6   6   2     1929.19     1900.48     21.56 o
  -5   6   2      261.18      239.61      6.68 o
  -4   6   2     1044.31      995.00     11.73 o
  -3   6   2       27.96       23.42      2.34 o
  -2   6   2       23.26        8.10      2.00 o
  -1   6   2     1223.19     1084.05     11.09 o
   0   6   2     5984.94     5837.90     40.69 o
   1   6   2      584.35      543.09      8.19 o
   2   6   2     1861.12     1825.30     20.32 o
   3   6   2        8.65       12.72      2.58 o
   4   6   2     1658.48     1583.81     19.19 o
   5   6   2      568.29      571.07     10.85 o
   6   6   2      813.72      872.00     13.21 o
   7   6   2      161.28      152.42      6.64 o
   8   6   2       49.47       45.53      4.87 o
   9   6   2     1166.91     1168.27     27.27 o
  10   6   2      133.95      106.05     11.07 o
  11   6   2        0.25        7.02      7.13 o
 -11   7   2        7.11       11.03      6.74 o
 -10   7   2       35.87       39.07      7.08 o
  -9   7   2     1204.08     1127.86     19.17 o
  -8   7   2      235.59      254.70      9.22 o
  -7   7   2     2502.33     2439.05     26.91 o
  -6   7   2      695.48      676.60     15.18 o
  -5   7   2        4.86        5.62      2.91 o
  -4   7   2      179.78      160.50      5.69 o
  -3   7   2     1090.46     1048.16     15.29 o
  -2   7   2       36.47       28.26      3.43 o
  -1   7   2       92.75       75.80      3.59 o
   0   7   2      296.21      295.84      6.37 o
   1   7   2     5149.30     5115.28     42.25 o
   2   7   2       78.10       82.20      4.61 o
   3   7   2     3981.89     3973.06     38.25 o
   4   7   2      187.80      218.49      8.13 o
   5   7   2      228.84      210.12     10.01 o
   6   7   2       92.54      104.51      5.46 o
   7   7   2        4.81        1.96      3.05 o
   8   7   2       32.55       23.63      5.87 o
   9   7   2        5.23        1.34      5.92 o
  10   7   2      151.53      124.60     12.39 o
 -10   8   2      598.91      679.03     22.29 o
  -9   8   2      442.95      491.61     17.27 o
  -8   8   2      243.58      234.94      9.23 o
  -7   8   2      528.64      583.40     13.37 o
  -6   8   2      709.05      737.67     12.84 o
  -5   8   2      290.80      320.45      9.39 o
  -4   8   2      735.50      704.63     11.88 o
  -3   8   2       99.13       92.78      5.15 o
  -2   8   2       27.48       11.92      2.83 o
  -1   8   2      161.61      173.47      6.28 o
   0   8   2     3482.96     3387.78     29.83 o
   1   8   2      383.49      324.01      8.04 o
   2   8   2      560.94      588.82     11.66 o
   3   8   2        7.02        6.22      3.08 o
   4   8   2      775.20      762.14     14.12 o
   5   8   2      203.93      207.59      7.97 o
   6   8   2      736.60      705.10     13.87 o
   7   8   2      520.65      519.65     19.16 o
   8   8   2      234.72      227.24     15.56 o
   9   8   2       67.02       78.62     10.34 o
  10   8   2      938.38     1083.74     31.01 o
 -10   9   2       23.66       13.41      7.13 o
  -9   9   2      186.43      204.67     13.69 o
  -8   9   2        2.52       -3.59      4.80 o
  -7   9   2      291.77      281.08     12.56 o
  -6   9   2       51.16       72.60      5.40 o
  -5   9   2      695.56      668.05     12.41 o
  -4   9   2      374.78      372.52      9.97 o
  -3   9   2      330.88      325.44      9.27 o
  -2   9   2      640.75      672.83     13.40 o
  -1   9   2      915.44      911.99     13.65 o
   0   9   2      479.99      440.28      9.06 o
   1   9   2      527.52      532.43     11.66 o
   2   9   2     1598.06     1547.22     22.58 o
   3   9   2      318.20      329.56     10.74 o
   4   9   2        0.50        0.80      3.04 o
   5   9   2      345.74      350.95     11.48 o
   6   9   2      330.15      322.86     14.15 o
   7   9   2      234.54      232.47     19.63 o
   8   9   2      747.52      664.83     27.15 o
   9   9   2      512.02      505.28     26.25 o
  -9  10   2      121.21      125.52     12.75 o
  -8  10   2      589.80      615.70     35.77 o
  -7  10   2       94.21       81.95     11.87 o
  -6  10   2      526.42      460.51     17.81 o
  -5  10   2       28.65       31.71      4.93 o
  -4  10   2      629.81      613.00     12.81 o
  -3  10   2        9.04        8.24      3.24 o
  -2  10   2     3447.99     3400.09     36.22 o
  -1  10   2      141.88      156.04      7.36 o
   0  10   2      228.68      213.25      7.78 o
   1  10   2        0.54       -0.78      3.08 o
   2  10   2      326.46      326.44     11.54 o
   3  10   2      205.22      217.55      9.99 o
   4  10   2        9.26       12.42      4.60 o
   5  10   2        2.69        2.64      5.45 o
   6  10   2       13.60       17.85      8.58 o
   7  10   2      133.10      145.22     17.68 o
   8  10   2      651.35      684.62     30.29 o
  -8  11   2        7.86        5.34      8.14 o
  -7  11   2       37.56       12.03      8.24 o
  -6  11   2       54.64       47.54      9.02 o
  -5  11   2     1562.15     1605.04     36.29 o
  -4  11   2        0.98        0.93      4.84 o
  -3  11   2       41.96       45.93      5.84 o
  -2  11   2       35.00       28.09      5.39 o
  -1  11   2     1064.76     1045.16     20.65 o
   0  11   2      364.33      377.40     12.09 o
   1  11   2      343.03      335.64     12.67 o
   2  11   2      268.86      273.34     12.86 o
   3  11   2      309.56      341.34     21.58 o
   4  11   2        2.59        6.27      6.12 o
   5  11   2     1190.32     1189.10     71.27 o
   6  11   2        4.67        1.92      8.00 o
   7  11   2       55.45       46.29     12.20 o
  -6  12   2      126.24      151.20     13.70 o
  -5  12   2      124.10      109.01     11.82 o
  -4  12   2      175.70      155.87     12.92 o
  -3  12   2      110.71       87.06     10.24 o
  -2  12   2      244.98      283.08     16.42 o
  -1  12   2       31.28       30.70      7.54 o
   0  12   2      250.05      245.18     14.84 o
   1  12   2      312.09      294.81     26.38 o
   2  12   2      717.46      678.35     29.20 o
   3  12   2       63.69       98.60     13.56 o
   4  12   2      371.02      374.26     24.95 o
   5  12   2       45.37       38.85     18.17 o
  -4  13   2       55.23       61.47     10.79 o
  -3  13   2      460.02      463.22     24.14 o
  -2  13   2      304.46      334.96     20.18 o
  -1  13   2      139.01      153.23     16.44 o
   0  13   2        2.50        7.76     11.55 o
   1  13   2      435.74      424.29     37.98 o
   2  13   2       50.35       67.69     14.80 o
   3  13   2      222.99      218.75     20.05 o
 -13   0   3       71.93       55.49     12.15 o
 -11   0   3     1926.69     1884.59     33.47 o
  -9   0   3     1956.04     1816.18     30.32 o
  -7   0   3     1204.31     1229.14     16.07 o
  -5   0   3      789.63      688.84      8.73 o
  -3   0   3        4.99       -1.13      1.13 o
  -1   0   3     1539.58     1363.17     29.44 o
   1   0   3    40514.80    42339.13    421.83 o
   3   0   3     1905.45     1933.49     22.68 o
   5   0   3    10469.37    10060.31    114.97 o
   7   0   3      297.62      289.86     13.75 o
   9   0   3      318.82      336.93     15.96 o
  11   0   3      429.83      428.22     32.62 o
 -13   1   3        2.89        6.56      5.42 o
 -12   1   3      596.64      605.37     17.36 o
 -11   1   3        0.03        6.85      3.63 o
 -10   1   3      265.06      287.69      8.19 o
  -9   1   3      533.78      479.25      8.54 o
  -8   1   3     3457.06     3463.80     28.38 o
  -7   1   3      277.06      263.86      5.08 o
  -6   1   3      148.74      176.20      3.70 o
  -5   1   3      289.60      276.93      3.82 o
  -4   1   3     1107.71     1138.69      8.06 o
  -3   1   3      132.27      120.81      1.92 o
  -2   1   3     4489.87     4578.83     30.94 o
  -1   1   3     1241.09     1404.74     13.91 o
   0   1   3     1271.89     1348.05     14.30 o
   1   1   3    79228.08    79271.40    555.52 o
   2   1   3    12494.40    12266.99     84.63 o
   3   1   3      499.39      484.46      6.48 o
   4   1   3     1459.70     1522.17     15.67 o
   5   1   3        0.26       -1.84      1.84 o
   6   1   3      152.37      158.27      5.93 o
   7   1   3     1608.47     1745.85     20.15 o
   8   1   3      501.93      500.25     11.61 o
   9   1   3      398.61      440.90     11.86 o
  10   1   3       39.54       32.07      7.15 o
  11   1   3      933.32      857.32     28.87 o
  12   1   3      538.90      552.01     27.45 o
 -13   2   3      612.12      610.60     18.43 o
 -12   2   3      282.27      302.64     15.76 o
 -11   2   3      254.30      248.72      9.50 o
 -10   2   3      143.95      134.70      7.63 o
  -9   2   3      842.64      835.87     11.58 o
  -8   2   3       53.47       66.39      3.87 o
  -7   2   3     2431.95     2464.87     19.65 o
  -6   2   3      800.27      696.75      7.67 o
  -5   2   3    12787.81    13438.89     76.03 o
  -4   2   3     1178.70     1338.26      9.99 o
  -3   2   3     6759.28     6661.42     38.90 o
  -2   2   3      145.62      145.41      2.65 o
  -1   2   3     2342.85     2404.30     17.99 o
   0   2   3      708.42      761.98      7.62 o
   1   2   3     1123.84     1154.16     12.10 o
   2   2   3        1.77       -0.49      1.63 o
   3   2   3      915.13      947.29     10.46 o
   4   2   3     1388.18     1400.19     14.03 o
   5   2   3     1325.11     1393.11     17.18 o
   6   2   3     2921.31     2819.91     28.66 o
   7   2   3      651.87      621.36     10.95 o
   8   2   3      168.58      183.65      7.55 o
   9   2   3        2.60        4.75      3.69 o
  10   2   3      996.01     1072.33     27.99 o
  11   2   3       21.89        5.29      8.49 o
  12   2   3        7.19        4.94      6.76 o
 -13   3   3        0.84       -5.03      5.03 o
 -12   3   3      165.78      165.19     10.15 o
 -11   3   3      160.38      141.12      7.50 o
 -10   3   3     1221.66     1262.21     17.89 o
  -9   3   3      387.95      337.54      8.58 o
  -8   3   3      538.46      469.58      8.23 o
  -7   3   3      172.99      182.60      4.89 o
  -6   3   3     5412.02     5507.73     36.90 o
  -5   3   3       77.20       94.60      3.02 o
  -4   3   3     6993.64     7277.60     44.57 o
  -3   3   3      836.49      823.99      7.28 o
  -2   3   3     2521.50     2709.31     19.64 o
  -1   3   3      297.19      327.96      4.40 o
   0   3   3      258.33      236.94      4.98 o
   1   3   3       94.25       47.13      2.33 o
   2   3   3      894.20      992.64     10.70 o
   3   3   3     1578.29     1628.82     16.40 o
   4   3   3     7008.34     7261.71     57.96 o
   5   3   3      175.89      137.76      6.04 o
   6   3   3     3302.41     3285.03     32.60 o
   7   3   3       94.48       93.97      5.22 o
   8   3   3      231.34      220.40      8.47 o
   9   3   3      470.60      487.52     12.65 o
  10   3   3      806.29      833.93     24.55 o
  11   3   3      368.36      357.67     19.23 o
  12   3   3        3.17       -3.60      6.61 o
 -12   4   3        0.51       -0.93      4.64 o
 -11   4   3      119.77      150.17     10.13 o
 -10   4   3      109.11      109.71      6.16 o
  -9   4   3      336.88      380.27      8.97 o
  -8   4   3        0.32        2.19      2.36 o
  -7   4   3      345.59      339.52      7.08 o
  -6   4   3        0.86        3.02      1.81 o
  -5   4   3      444.92      396.77      6.25 o
  -4   4   3     1481.22     1589.80     13.14 o
  -3   4   3    10072.01    10405.11     67.40 o
  -2   4   3     1172.31     1136.09      9.93 o
  -1   4   3     3651.27     3603.77     26.80 o
   0   4   3        0.01       -0.40      1.40 o
   1   4   3      887.51      907.08      9.14 o
   2   4   3      690.73      803.50      9.02 o
   3   4   3     5173.20     5076.75     37.99 o
   4   4   3        2.00       11.32      2.28 o
   5   4   3       25.42       32.39      3.02 o
   6   4   3       69.05       83.46      4.50 o
   7   4   3     1818.07     1816.85     21.80 o
   8   4   3        0.79       -0.44      2.91 o
   9   4   3      338.69      372.09     11.46 o
  10   4   3       32.20       20.36      9.22 o
  11   4   3     1420.55     1384.81     34.72 o
 -12   5   3      158.06      166.47     11.65 o
 -11   5   3        0.28        2.60      5.05 o
 -10   5   3      400.79      435.88     11.73 o
  -9   5   3        1.66        4.54      2.94 o
  -8   5   3      253.55      250.35      7.50 o
  -7   5   3     1225.18     1252.07     14.73 o
  -6   5   3     3717.37     3631.01     35.15 o
  -5   5   3      109.90      105.85      3.94 o
  -4   5   3     2843.22     2807.47     21.62 o
  -3   5   3      447.51      444.39      6.13 o
  -2   5   3      792.89      815.29      8.91 o
  -1   5   3     2439.46     2461.34     19.00 o
   0   5   3     1223.07     1117.25     11.79 o
   1   5   3      752.65      672.80     10.46 o
   2   5   3      303.03      334.13      5.98 o
   3   5   3      441.51      421.48      8.62 o
   4   5   3     1240.19     1250.69     14.80 o
   5   5   3      515.09      574.45     10.50 o
   6   5   3     1282.39     1251.48     16.04 o
   7   5   3      447.16      422.62     10.66 o
   8   5   3       43.99       43.37      4.82 o
   9   5   3     1358.99     1366.63     25.41 o
  10   5   3      133.19      127.46     11.92 o
  11   5   3      347.68      321.35     21.02 o
 -12   6   3      186.66      222.17     14.26 o
 -11   6   3       69.96       81.87      8.75 o
 -10   6   3       10.34        4.04      4.22 o
  -9   6   3     1526.24     1598.81     20.57 o
  -8   6   3        5.01        4.54      2.96 o
  -7   6   3       38.90       50.89      3.95 o
  -6   6   3      409.45      416.08      8.60 o
  -5   6   3     1293.56     1297.33     15.23 o
  -4   6   3      307.53      273.10      5.98 o
  -3   6   3        6.23        3.28      1.75 o
  -2   6   3      902.22      983.18     10.77 o
  -1   6   3      294.44      229.00      5.68 o
   0   6   3      358.38      309.26      7.42 o
   1   6   3      260.85      223.18      6.52 o
   2   6   3      399.46      354.77      7.39 o
   3   6   3      498.75      461.72      8.39 o
   4   6   3       10.65        8.64      2.66 o
   5   6   3     1831.45     1851.32     21.21 o
   6   6   3       58.40       58.53      4.94 o
   7   6   3      215.07      195.47      8.18 o
   8   6   3      162.06      188.28      9.01 o
   9   6   3      987.70      962.95     26.94 o
  10   6   3      165.00      189.05     14.53 o
  11   6   3        5.45        9.81      7.42 o
 -11   7   3        8.11       12.55      6.04 o
 -10   7   3       73.66       84.19      8.45 o
  -9   7   3       23.28       25.44      4.41 o
  -8   7   3     1916.64     2013.25     26.00 o
  -7   7   3       44.26       57.26      4.42 o
  -6   7   3        4.88        2.59      2.57 o
  -5   7   3      604.89      578.24      9.44 o
  -4   7   3     1001.71      991.78     12.88 o
  -3   7   3        1.01        3.55      2.13 o
  -2   7   3     3497.12     3543.78     32.37 o
  -1   7   3      486.90      521.06      8.20 o
   0   7   3     1733.00     1914.51     20.97 o
   1   7   3     1636.11     1637.77     21.01 o
   2   7   3     1897.74     1894.70     20.93 o
   3   7   3        0.32        2.32      2.50 o
   4   7   3      632.93      628.51     11.70 o
   5   7   3       75.67       93.99      5.61 o
   6   7   3      209.61      212.59      9.76 o
   7   7   3      450.85      428.99     12.72 o
   8   7   3     1755.84     1745.08     31.75 o
   9   7   3        0.25        3.44      6.17 o
  10   7   3       55.88       59.27      9.97 o
 -10   8   3      225.87      209.93     12.76 o
  -9   8   3      427.74      457.30     16.04 o
  -8   8   3       51.11       51.18      5.12 o
  -7   8   3      125.44      123.66      6.23 o
  -6   8   3     1736.54     1671.82     21.30 o
  -5   8   3       44.32       65.06      4.91 o
  -4   8   3      386.37      354.19      8.99 o
  -3   8   3       15.72       13.00      2.77 o
  -2   8   3       11.76       14.32      2.90 o
  -1   8   3      355.11      341.39      7.03 o
   0   8   3      469.81      495.07      9.42 o
   1   8   3     2692.83     2705.52     30.06 o
   2   8   3       25.26       27.54      3.83 o
   3   8   3       90.99       98.66      5.45 o
   4   8   3     1286.09     1328.14     24.07 o
   5   8   3     1059.53      998.80     17.16 o
   6   8   3       37.18       37.03      6.06 o
   7   8   3      189.61      201.54     11.54 o
   8   8   3        1.15       -5.79      5.79 o
   9   8   3      614.87      658.44     27.06 o
 -10   9   3      310.43      280.88     23.19 o
  -9   9   3      220.51      221.48     13.07 o
  -8   9   3      361.94      312.95     13.70 o
  -7   9   3      249.70      237.53     10.23 o
  -6   9   3      178.66      154.83      7.20 o
  -5   9   3       60.27       60.01      5.11 o
  -4   9   3       78.71       70.23      4.91 o
  -3   9   3       28.10       43.21      3.98 o
  -2   9   3       30.92       27.85      3.75 o
  -1   9   3     2066.37     1954.45     21.13 o
   0   9   3     1092.80     1080.20     16.39 o
   1   9   3     4309.42     4335.27     46.44 o
   2   9   3     1990.85     1932.30     26.01 o
   3   9   3      218.94      222.84      9.22 o
   4   9   3     1018.11      983.29     18.10 o
   5   9   3       38.18       33.62      5.49 o
   6   9   3       83.55       70.67      8.54 o
   7   9   3      329.54      274.79     21.47 o
   8   9   3      115.67      105.76     13.02 o
   9   9   3      726.62      722.10     29.75 o
  -9  10   3       29.25       23.50      7.91 o
  -8  10   3        4.65       -4.05      5.87 o
  -7  10   3      967.63      946.60     24.93 o
  -6  10   3      103.85      108.58      8.45 o
  -5  10   3     1121.89      970.25     17.27 o
  -4  10   3       32.08       20.35      3.92 o
  -3  10   3      727.28      740.33     13.02 o
  -2  10   3      291.94      293.56      9.94 o
  -1  10   3      516.33      580.88     14.56 o
   0  10   3        8.62        3.27      3.07 o
   1  10   3        5.81        7.33      3.78 o
   2  10   3       15.90       14.17      4.13 o
   3  10   3      927.85      945.52     19.55 o
   4  10   3        3.00        3.94      5.24 o
   5  10   3        2.67        4.82      6.21 o
   6  10   3      189.64      196.95     28.91 o
   7  10   3      311.78      274.94     22.00 o
   8  10   3        1.80       -5.09      7.90 o
  -7  11   3       75.33       31.98      8.54 o
  -6  11   3      780.31      757.29     24.30 o
  -5  11   3        1.37       -1.34      5.50 o
  -4  11   3      193.00      200.41     11.94 o
  -3  11   3       86.84      102.96      7.97 o
  -2  11   3       35.09       27.58      4.37 o
  -1  11   3       96.26       73.93      6.97 o
   0  11   3      419.18      413.06     15.02 o
   1  11   3      861.48      858.79     23.47 o
   2  11   3       29.75       57.64      8.86 o
   3  11   3       92.71       86.90     10.57 o
   4  11   3      946.15      969.06     29.43 o
   5  11   3       66.31       88.04     13.45 o
   6  11   3      320.60      291.45     22.50 o
   7  11   3        9.79       20.51     10.55 o
  -6  12   3      440.31      478.92     23.00 o
  -5  12   3        1.91       -3.05      6.24 o
  -4  12   3      200.32      162.91     13.38 o
  -3  12   3      719.06      791.97     24.57 o
  -2  12   3      285.83      293.51     17.92 o
  -1  12   3      549.16      548.03     30.05 o
   0  12   3        1.32        0.15      9.18 o
   1  12   3      798.48      827.77     30.50 o
   2  12   3       13.50       14.83      8.15 o
   3  12   3      217.57      249.75     19.79 o
   4  12   3      265.94      257.60     20.65 o
   5  12   3        3.51        3.61      8.74 o
  -3  13   3        9.62       10.72      8.15 o
  -2  13   3      238.67      221.30     17.39 o
  -1  13   3      188.16      199.16     25.61 o
   0  13   3      211.40      213.45     28.58 o
   1  13   3      317.96      318.86     22.63 o
   2  13   3      888.83      889.98     33.22 o
 -12   0   4        1.76        1.29      6.37 o
 -10   0   4      115.58       92.75      6.80 o
  -8   0   4       93.47       65.69      4.63 o
  -6   0   4     2297.25     2379.46     23.24 o
  -4   0   4      514.53      431.63      6.73 o
  -2   0   4     1270.02     1313.59     23.72 o
   0   0   4      514.29      627.65     10.68 o
   2   0   4       38.31       52.04      3.80 o
   4   0   4     9363.98     9336.45     92.27 o
   6   0   4     1048.24     1001.65     21.67 o
   8   0   4       18.12       12.00      4.18 o
  10   0   4      760.72      690.26     35.20 o
  12   0   4       86.84      102.63     26.94 o
 -13   1   4      822.49      838.93     19.73 o
 -12   1   4      198.30      238.61     11.38 o
 -11   1   4       65.68       73.45      6.15 o
 -10   1   4      124.72      117.08      5.78 o
  -9   1   4      330.17      317.63      6.81 o
  -8   1   4       18.19       13.57      2.16 o
  -7   1   4     1107.94     1081.38     10.39 o
  -6   1   4      621.91      672.80      6.50 o
  -5   1   4     1551.76     1408.49     10.02 o
  -4   1   4       66.22       56.74      1.87 o
  -3   1   4     6995.10     7223.45     46.01 o
  -2   1   4      678.00      606.35      6.72 o
  -1   1   4     1747.22     1760.40     18.38 o
   0   1   4     1928.77     1981.25     20.35 o
   1   1   4     2832.27     2966.74     24.77 o
   2   1   4     8733.42     9122.63     64.04 o
   3   1   4      472.39      518.47      7.87 o
   4   1   4     1886.73     1788.94     17.47 o
   5   1   4       13.79       10.12      2.36 o
   6   1   4      547.44      562.34     12.60 o
   7   1   4     1719.25     1762.63     21.44 o
   8   1   4      338.09      302.54      9.16 o
   9   1   4       84.95      104.46      6.10 o
  10   1   4        9.27        4.85      6.78 o
  11   1   4      137.54      173.08     15.35 o
  12   1   4      246.33      253.20     18.98 o
 -13   2   4        3.95        4.97      5.30 o
 -12   2   4      372.18      413.23     14.89 o
 -11   2   4      323.26      303.35     10.15 o
 -10   2   4       57.48       82.20      6.27 o
  -9   2   4      666.44      623.19      9.13 o
  -8   2   4     2523.67     2432.00     20.67 o
  -7   2   4     4816.93     4839.97     34.34 o
  -6   2   4     1383.56     1368.41     11.06 o
  -5   2   4     1599.18     1757.40     12.51 o
  -4   2   4     1894.30     1938.03     13.85 o
  -3   2   4        5.89        6.57      1.09 o
  -2   2   4       21.69       23.94      1.17 o
  -1   2   4     2136.23     2095.21     15.39 o
   0   2   4      161.39      153.09      3.59 o
   1   2   4      700.39      660.04      7.56 o
   2   2   4     3249.94     3371.95     27.13 o
   3   2   4        3.88        2.78      1.53 o
   4   2   4     3391.98     3331.20     31.44 o
   5   2   4       10.44       12.64      2.43 o
   6   2   4     1088.27     1035.17     17.79 o
   7   2   4      383.42      398.00      9.86 o
   8   2   4       97.24      103.87      5.75 o
   9   2   4        0.57       -2.75      2.99 o
  10   2   4      245.42      252.35     15.22 o
  11   2   4       27.23       23.04      8.80 o
  12   2   4      282.30      305.08     21.05 o
 -13   3   4        1.37        5.22      5.26 o
 -12   3   4       37.89       34.85      5.98 o
 -11   3   4      943.74      959.14     16.51 o
 -10   3   4      371.21      361.02     10.79 o
  -9   3   4      220.40      239.65      6.73 o
  -8   3   4      144.22      120.66      4.22 o
  -7   3   4      421.14      409.18      6.83 o
  -6   3   4     1984.80     2020.80     15.10 o
  -5   3   4     4917.56     4876.39     29.77 o
  -4   3   4      367.29      329.98      4.02 o
  -3   3   4      663.73      641.96      6.87 o
  -2   3   4     7875.39     8279.55     58.39 o
  -1   3   4     1771.14     1787.08     14.68 o
   0   3   4       52.74       38.49      2.17 o
   1   3   4      115.51      139.65      3.81 o
   2   3   4     3255.04     3184.45     27.49 o
   3   3   4     1590.33     1630.63     16.19 o
   4   3   4        6.36       12.42      2.35 o
   5   3   4     3340.97     3266.26     31.81 o
   6   3   4      230.17      223.02      7.78 o
   7   3   4       63.92       78.96      5.14 o
   8   3   4       99.60       86.50      5.51 o
   9   3   4      466.21      487.41     14.69 o
  10   3   4       21.25       16.25      7.53 o
  11   3   4      340.31      266.44     17.19 o
 -12   4   4      250.98      224.90     11.58 o
 -11   4   4      132.11      120.01      7.33 o
 -10   4   4      254.37      232.75      8.72 o
  -9   4   4      145.34      128.21      5.45 o
  -8   4   4      104.92       99.00      4.23 o
  -7   4   4       13.97       14.92      2.20 o
  -6   4   4      176.56      192.63      4.84 o
  -5   4   4      159.29      158.46      4.68 o
  -4   4   4     2672.18     2489.62     18.63 o
  -3   4   4      259.78      291.13      4.62 o
  -2   4   4     7823.95     8026.09     52.45 o
  -1   4   4        0.28        9.12      1.63 o
   0   4   4     1273.17     1434.82     13.24 o
   1   4   4      787.59      811.99     10.80 o
   2   4   4     1580.88     1496.07     14.55 o
   3   4   4      362.15      349.16      7.50 o
   4   4   4      409.54      421.05      9.20 o
   5   4   4        0.87        4.63      2.54 o
   6   4   4      157.46      183.44      7.04 o
   7   4   4        1.08        1.31      2.86 o
   8   4   4     1465.83     1493.48     20.87 o
   9   4   4       24.23       16.97      5.85 o
  10   4   4       10.20        8.31      6.90 o
  11   4   4        0.03        9.95      7.14 o
 -12   5   4      110.50      113.59     10.90 o
 -11   5   4      342.57      321.59     12.49 o
 -10   5   4      322.62      267.30      9.86 o
  -9   5   4      172.73      156.58      6.50 o
  -8   5   4      190.72      215.28      6.73 o
  -7   5   4      351.93      344.16      7.32 o
  -6   5   4     3342.79     3269.58     25.75 o
  -5   5   4      859.34      919.36     10.40 o
  -4   5   4      334.35      324.73      5.28 o
  -3   5   4     1312.99     1326.45     12.04 o
  -2   5   4     1483.78     1587.69     13.76 o
  -1   5   4     6199.46     6181.70     43.10 o
   0   5   4      873.77      913.78     10.90 o
   1   5   4     2042.18     1954.71     18.07 o
   2   5   4      992.12     1030.52     11.29 o
   3   5   4     3316.51     3410.02     31.06 o
   4   5   4      906.31      962.49     14.27 o
   5   5   4     2520.15     2427.76     25.49 o
   6   5   4      599.96      583.66     10.98 o
   7   5   4      183.14      181.11      7.35 o
   8   5   4      322.24      287.09     10.88 o
   9   5   4      343.40      337.43     17.95 o
  10   5   4       38.89       38.50      8.50 o
  11   5   4      258.36      212.28     16.01 o
 -12   6   4      515.99      560.81     17.42 o
 -11   6   4      144.73      142.43      9.64 o
 -10   6   4     1189.91     1189.55     21.55 o
  -9   6   4      988.94      966.01     16.45 o
  -8   6   4     2495.59     2408.59     24.75 o
  -7   6   4        1.59        4.87      2.44 o
  -6   6   4      880.26      806.43     10.73 o
  -5   6   4      106.14      124.07      4.22 o
  -4   6   4      992.99     1023.44     10.97 o
  -3   6   4       37.45       37.45      2.36 o
  -2   6   4      230.86      254.92      5.35 o
  -1   6   4      963.07      988.90     10.98 o
   0   6   4     1756.61     1765.01     18.37 o
   1   6   4     1241.20     1190.02     13.80 o
   2   6   4     1170.89     1286.66     15.99 o
   3   6   4        0.13       -1.31      2.08 o
   4   6   4      873.79      924.46     13.26 o
   5   6   4       16.73       20.75      3.48 o
   6   6   4      403.35      396.18     10.79 o
   7   6   4        1.39        1.25      3.22 o
   8   6   4        4.54        1.58      5.05 o
   9   6   4      174.17      177.80     13.95 o
  10   6   4      246.10      261.03     17.11 o
 -11   7   4       49.37       46.79      7.54 o
 -10   7   4       51.97       73.71      7.54 o
  -9   7   4     1044.60     1099.16     19.74 o
  -8   7   4        3.63       10.93      3.30 o
  -7   7   4     2188.04     2181.21     22.61 o
  -6   7   4        0.06        1.00      2.29 o
  -5   7   4       99.68       97.05      4.37 o
  -4   7   4       45.22       40.30      3.16 o
  -3   7   4     2263.22     2173.42     20.23 o
  -2   7   4      113.86      129.33      4.68 o
  -1   7   4       14.14       15.08      2.60 o
   0   7   4      265.72      295.16      7.44 o
   1   7   4     3054.75     3036.78     36.42 o
   2   7   4      563.84      542.85     10.20 o
   3   7   4     2223.36     2157.92     24.36 o
   4   7   4       76.23       91.92      4.95 o
   5   7   4       72.15       66.86      5.27 o
   6   7   4      182.92      195.54      8.40 o
   7   7   4     1231.09     1332.09     24.71 o
   8   7   4        5.48        5.82      5.36 o
   9   7   4       24.65        7.53      6.78 o
  10   7   4       13.61        6.41      7.64 o
 -10   8   4      556.64      562.37     18.94 o
  -9   8   4      241.18      249.18     11.96 o
  -8   8   4       87.59       85.54      6.24 o
  -7   8   4        3.01        1.80      2.86 o
  -6   8   4     1266.84     1357.03     18.51 o
  -5   8   4     1161.77     1123.92     14.60 o
  -4   8   4      153.98      190.56      6.11 o
  -3   8   4      200.77      219.26      5.82 o
  -2   8   4      683.56      682.64     10.79 o
  -1   8   4      421.89      366.33      8.47 o
   0   8   4     2366.53     2349.87     27.62 o
   1   8   4        0.65        4.20      3.19 o
   2   8   4      652.05      635.38     14.40 o
   3   8   4      239.77      212.57      7.91 o
   4   8   4     1443.95     1475.07     20.22 o
   5   8   4      365.29      376.91     11.68 o
   6   8   4      601.88      645.30     16.21 o
   7   8   4       37.93       25.04      7.61 o
   8   8   4      581.61      584.14     27.01 o
   9   8   4      260.57      256.65     25.57 o
 -10   9   4      349.99      449.56     19.50 o
  -9   9   4      244.51      240.30     13.21 o
  -8   9   4        0.51        1.97      5.00 o
  -7   9   4       30.06       31.40      5.44 o
  -6   9   4      104.81      115.13      5.97 o
  -5   9   4      622.91      628.16     11.48 o
  -4   9   4      378.51      384.69      9.22 o
  -3   9   4     1431.13     1439.51     18.78 o
  -2   9   4        2.22        6.72      3.61 o
  -1   9   4     3063.37     3141.07     34.81 o
   0   9   4      555.10      610.91     15.43 o
   1   9   4      680.22      705.06     13.91 o
   2   9   4     2410.49     2432.45     29.07 o
   3   9   4        7.40        7.35      3.47 o
   4   9   4     1209.41     1148.29     23.74 o
   5   9   4       89.61       92.99      8.45 o
   6   9   4      306.25      303.21     19.56 o
   7   9   4      376.48      364.44     29.13 o
   8   9   4      308.21      360.43     22.19 o
  -9  10   4      155.20      152.36     13.40 o
  -8  10   4      752.38      723.30     21.20 o
  -7  10   4      161.67      165.33     12.13 o
  -6  10   4      262.40      240.13     11.97 o
  -5  10   4        4.29        5.09      3.74 o
  -4  10   4     1148.26     1068.56     16.47 o
  -3  10   4       13.38       10.28      3.52 o
  -2  10   4     1418.33     1344.63     20.46 o
  -1  10   4       16.92       20.19      4.51 o
   0  10   4      133.50       99.42      6.59 o
   1  10   4      375.53      366.53     12.15 o
   2  10   4      515.09      533.68     14.28 o
   3  10   4       11.75       11.03      4.57 o
   4  10   4       46.23       55.78      9.53 o
   5  10   4       10.25       14.02      7.14 o
   6  10   4      437.87      452.74     26.82 o
   7  10   4       41.87       21.88      9.46 o
  -7  11   4      171.43      215.12     15.63 o
  -6  11   4        5.20       -1.86      6.20 o
  -5  11   4     1502.21     1483.03     53.41 o
  -4  11   4      137.06      120.01      9.75 o
  -3  11   4       18.62       23.11      5.02 o
  -2  11   4      149.30      142.82      9.29 o
  -1  11   4      656.87      678.47     20.09 o
   0  11   4       20.79       16.82      5.05 o
   1  11   4       10.15        0.59      4.78 o
   2  11   4      222.16      214.54     14.70 o
   3  11   4       52.23       36.54      8.16 o
   4  11   4      262.87      242.76     16.85 o
   5  11   4     1360.43     1454.51     44.22 o
   6  11   4       75.06       66.97     13.05 o
  -6  12   4       36.49       49.92     10.71 o
  -5  12   4      105.46      107.98     11.78 o
  -4  12   4      100.72      107.36     11.29 o
  -3  12   4       73.95       75.31      9.89 o
  -2  12   4      948.88     1031.27     36.62 o
  -1  12   4       46.27       47.93     11.34 o
   0  12   4      453.07      519.29     57.56 o
   1  12   4      194.99      194.52     16.74 o
   2  12   4      379.13      345.20     22.06 o
   3  12   4       96.83      107.86     13.87 o
   4  12   4       90.78       70.79     12.67 o
  -3  13   4      525.62      528.75     23.95 o
  -2  13   4      333.37      354.85     21.80 o
  -1  13   4       99.75      104.46     18.02 o
   0  13   4       31.79       40.95     20.82 o
   1  13   4      360.06      317.71     29.23 o
   2  13   4       47.64       44.63     11.26 o
 -13   0   5       65.89       65.82     10.32 o
 -11   0   5      295.79      342.58     15.59 o
  -9   0   5     1608.79     1617.74     24.04 o
  -7   0   5     3414.30     3453.24     35.39 o
  -5   0   5      135.68       45.51      2.92 o
  -3   0   5     3142.17     3099.11     40.58 o
  -1   0   5       80.85       89.35      6.04 o
   1   0   5    10655.31    11027.61    120.36 o
   3   0   5     5182.51     5571.16     61.04 o
   5   0   5      891.17      916.22     23.81 o
   7   0   5       26.50       13.36      4.87 o
   9   0   5     3011.85     3091.24     52.94 o
  11   0   5     1817.22     1736.63     62.64 o
 -13   1   5        1.98       10.80      5.29 o
 -12   1   5      215.94      231.57     10.82 o
 -11   1   5       26.18       23.80      4.46 o
 -10   1   5        2.13       -0.28      2.54 o
  -9   1   5     1395.72     1345.96     16.51 o
  -8   1   5     3177.84     3166.31     25.31 o
  -7   1   5      228.77      221.51      4.15 o
  -6   1   5     1220.60     1226.86     10.67 o
  -5   1   5        2.67       -0.08      1.02 o
  -4   1   5     1255.00     1217.44      9.90 o
  -3   1   5      414.46      374.13      6.33 o
  -2   1   5     3047.37     2954.64     31.80 o
  -1   1   5     4362.44     4306.40     44.84 o
   0   1   5     4064.15     3946.32     36.38 o
   1   1   5     4367.27     4483.69     38.08 o
   2   1   5    10932.68    11185.87     78.03 o
   3   1   5      109.11      142.94      5.05 o
   4   1   5      227.66      219.91      5.94 o
   5   1   5        0.14       -2.05      2.05 o
   6   1   5      237.82      196.46      6.63 o
   7   1   5       79.67       92.18      5.64 o
   8   1   5      399.47      405.91     11.49 o
   9   1   5      310.55      283.18     12.14 o
  10   1   5      164.89      150.41     13.94 o
  11   1   5      246.03      264.57     19.03 o
 -13   2   5      307.62      316.92     15.16 o
 -12   2   5       79.92       86.62      7.30 o
 -11   2   5      325.81      294.74     10.33 o
 -10   2   5     1215.92     1187.92     17.12 o
  -9   2   5      162.79      154.51      5.10 o
  -8   2   5      640.17      599.64      7.74 o
  -7   2   5      390.84      360.99      6.69 o
  -6   2   5      331.84      337.98      4.89 o
  -5   2   5     1518.02     1621.44     13.14 o
  -4   2   5     2113.54     2159.34     16.29 o
  -3   2   5     1451.31     1450.54     11.56 o
  -2   2   5     2755.16     2665.52     26.26 o
  -1   2   5      171.41      152.68      2.83 o
   0   2   5     1090.71     1084.00     11.32 o
   1   2   5     2432.28     2366.56     21.12 o
   2   2   5      230.19      237.48      5.20 o
   3   2   5     4372.51     4203.55     31.82 o
   4   2   5      593.83      546.10      8.39 o
   5   2   5     1107.29     1122.20     14.31 o
   6   2   5      685.57      723.93     15.31 o
   7   2   5      425.53      468.84     10.75 o
   8   2   5      133.05      131.99      6.72 o
   9   2   5       62.03       62.16      7.73 o
  10   2   5       24.10       13.92      7.68 o
  11   2   5        3.05        2.93      7.90 o
 -13   3   5       53.79       44.37      7.11 o
 -12   3   5      156.92      155.67      9.38 o
 -11   3   5        0.05        1.97      3.64 o
 -10   3   5     1324.07     1200.94     16.89 o
  -9   3   5        1.45        2.04      2.27 o
  -8   3   5      108.06      126.94      4.25 o
  -7   3   5      590.42      580.77      6.96 o
  -6   3   5     3543.16     3628.72     26.41 o
  -5   3   5        0.20        3.03      1.36 o
  -4   3   5     1973.77     2062.42     15.44 o
  -3   3   5       71.95       58.55      2.19 o
  -2   3   5     1149.88     1223.74     11.28 o
  -1   3   5      325.89      318.03      4.82 o
   0   3   5     4886.76     4716.26     39.15 o
   1   3   5      493.52      477.38      6.53 o
   2   3   5        5.02        7.68      1.84 o
   3   3   5     2277.63     2163.94     21.03 o
   4   3   5     5387.38     5251.11     42.76 o
   5   3   5     2049.71     2023.79     28.93 o
   6   3   5     1453.01     1482.42     18.99 o
   7   3   5       56.19       61.47      5.02 o
   8   3   5      120.77      127.07      6.75 o
   9   3   5       79.93       68.62      7.99 o
  10   3   5      956.37      950.74     30.51 o
  11   3   5      152.12      199.55     17.35 o
 -12   4   5      236.96      254.14     11.82 o
 -11   4   5       43.40       34.80      5.23 o
 -10   4   5        9.52       10.27      3.38 o
  -9   4   5      235.62      277.62      7.36 o
  -8   4   5       65.36       82.84      3.67 o
  -7   4   5        4.63        8.33      1.76 o
  -6   4   5      386.74      391.72      5.68 o
  -5   4   5     1896.15     1718.39     13.98 o
  -4   4   5       74.95       67.94      2.90 o
  -3   4   5     6666.45     6666.74     48.90 o
  -2   4   5        3.30        5.70      1.60 o
  -1   4   5     2748.35     3051.51     25.20 o
   0   4   5      214.76      198.00      4.13 o
   1   4   5      410.71      407.68      6.41 o
   2   4   5       58.54       64.97      3.53 o
   3   4   5      369.15      348.06      7.75 o
   4   4   5       20.29       23.55      3.24 o
   5   4   5       21.99       26.56      3.79 o
   6   4   5       27.50       25.44      3.61 o
   7   4   5     1785.46     1787.41     21.96 o
   8   4   5        1.81        2.56      3.54 o
   9   4   5       49.17       46.82      7.33 o
  10   4   5       22.49       16.91      7.28 o
  11   4   5      566.21      591.83     26.03 o
 -12   5   5       70.78       65.22      7.25 o
 -11   5   5       12.69        8.84      4.18 o
 -10   5   5      483.66      502.05     11.35 o
  -9   5   5      244.37      278.36      9.03 o
  -8   5   5      355.59      324.48      6.80 o
  -7   5   5      802.72      733.77      9.05 o
  -6   5   5      822.32      887.33      9.72 o
  -5   5   5      238.84      245.66      4.59 o
  -4   5   5      559.04      565.56      7.42 o
  -3   5   5     1268.25     1218.76     12.33 o
  -2   5   5        9.88       11.30      1.75 o
  -1   5   5     2281.13     2392.11     19.02 o
   0   5   5        4.12        3.47      1.55 o
   1   5   5      548.88      531.60      7.15 o
   2   5   5      143.05      157.34      4.89 o
   3   5   5       74.88       75.32      4.03 o
   4   5   5      674.70      632.74     11.98 o
   5   5   5       14.08       14.21      3.18 o
   6   5   5      390.28      413.98     10.39 o
   7   5   5        6.43        4.27      3.23 o
   8   5   5      328.69      330.51     13.22 o
   9   5   5     1003.56      990.62     28.51 o
  10   5   5      251.85      288.25     17.87 o
 -11   6   5      226.27      178.89      9.49 o
 -10   6   5      608.40      626.60     14.02 o
  -9   6   5      260.30      235.34      8.31 o
  -8   6   5      132.30      165.90      7.62 o
  -7   6   5     3525.18     3577.86     30.25 o
  -6   6   5     1738.15     1722.43     16.55 o
  -5   6   5     3056.32     2955.08     23.88 o
  -4   6   5       28.12       29.38      2.42 o
  -3   6   5      599.51      618.13      8.76 o
  -2   6   5      998.21      887.92     10.57 o
  -1   6   5     1881.24     1847.84     17.84 o
   0   6   5      783.62      835.95     11.25 o
   1   6   5      807.47      753.48     11.08 o
   2   6   5      134.33      141.45      5.08 o
   3   6   5      389.12      391.59      9.54 o
   4   6   5      814.44      781.05     13.21 o
   5   6   5     2926.03     2849.76     34.50 o
   6   6   5      367.50      385.24     11.99 o
   7   6   5       32.10       31.23      5.03 o
   8   6   5       47.44       56.68      7.20 o
   9   6   5      314.34      309.80     28.04 o
  10   6   5      105.67      114.30     12.39 o
 -11   7   5       17.03       19.48      5.67 o
 -10   7   5        1.45       -0.24      4.06 o
  -9   7   5        4.89       13.23      4.05 o
  -8   7   5     2099.89     1979.42     32.17 o
  -7   7   5       75.32       80.24      4.27 o
  -6   7   5       64.55       77.81      3.82 o
  -5   7   5       73.97       82.72      4.01 o
  -4   7   5      413.93      416.72      7.56 o
  -3   7   5        9.73        8.73      2.47 o
  -2   7   5      480.08      405.48     10.64 o
  -1   7   5       23.10       11.55      2.43 o
   0   7   5        2.23        4.96      2.37 o
   1   7   5       60.35       70.93      4.71 o
   2   7   5     5724.94     5621.34     50.71 o
   3   7   5        0.87        0.42      2.75 o
   4   7   5      111.18      123.02      6.20 o
   5   7   5      100.22      102.61      5.86 o
   6   7   5      320.55      306.47     11.13 o
   7   7   5        1.18        2.11      4.77 o
   8   7   5      619.07      594.57     22.40 o
   9   7   5        0.63       11.75      7.03 o
 -10   8   5       23.72       38.13      7.27 o
  -9   8   5      431.57      405.92     14.37 o
  -8   8   5        1.81       -3.21      3.21 o
  -7   8   5      555.95      534.30     10.85 o
  -6   8   5      866.52      889.79     13.59 o
  -5   8   5       82.51      103.60      4.92 o
  -4   8   5      258.21      260.77      6.70 o
  -3   8   5       16.47        7.71      2.77 o
  -2   8   5       38.05       47.40      3.91 o
  -1   8   5      517.67      542.10      9.80 o
   0   8   5        2.54        4.39      2.66 o
   1   8   5      300.48      295.54      9.82 o
   2   8   5      195.69      194.36      7.60 o
   3   8   5       16.45       16.36      3.61 o
   4   8   5        0.18       -0.18      3.16 o
   5   8   5      573.55      579.43     14.61 o
   6   8   5      597.94      612.53     18.95 o
   7   8   5       27.49       27.40      7.47 o
   8   8   5       91.78       79.31     11.69 o
   9   8   5      318.59      271.97     19.83 o
  -9   9   5      609.19      647.07     20.36 o
  -8   9   5       60.05       52.86      6.81 o
  -7   9   5      162.45      212.04     13.33 o
  -6   9   5      473.72      458.64     13.17 o
  -5   9   5        3.45        3.90      3.05 o
  -4   9   5      811.35      803.10     13.84 o
  -3   9   5       96.20       85.36      5.09 o
  -2   9   5     1179.26     1198.31     16.53 o
  -1   9   5     1030.31     1066.89     15.96 o
   0   9   5      879.82      892.20     16.90 o
   1   9   5     1886.03     1825.36     30.27 o
   2   9   5       48.80       55.11      6.66 o
   3   9   5      557.95      590.93     14.09 o
   4   9   5       21.75       29.44      4.84 o
   5   9   5      134.28      138.08     11.27 o
   6   9   5       95.45       95.69     14.61 o
   7   9   5        1.84       -1.55      8.00 o
   8   9   5      203.03      177.30     16.55 o
  -8  10   5       13.70       16.56      6.02 o
  -7  10   5        8.69       15.90      5.58 o
  -6  10   5      213.03      218.90     11.32 o
  -5  10   5       13.39        7.78      4.55 o
  -4  10   5       92.01      104.61      6.81 o
  -3  10   5     1408.97     1304.00     21.87 o
  -2  10   5       52.14       53.55      5.44 o
  -1  10   5      430.27      432.92     13.50 o
   0  10   5       36.22       29.62      5.06 o
   1  10   5      898.92      905.17     19.27 o
   2  10   5        0.19        3.97      3.89 o
   3  10   5      958.91      916.20     20.35 o
   4  10   5        0.45       -2.29      5.58 o
   5  10   5       12.52       14.62      7.09 o
   6  10   5      110.43       79.21     13.25 o
   7  10   5      686.58      719.71     33.73 o
  -7  11   5        5.28        0.65      6.14 o
  -6  11   5      490.14      420.27     18.85 o
  -5  11   5        2.04       11.84      6.06 o
  -4  11   5      140.24      118.57      9.72 o
  -3  11   5       79.65       79.46      7.97 o
  -2  11   5      362.23      398.18     17.29 o
  -1  11   5      358.11      323.11     16.91 o
   0  11   5     1392.96     1404.93     30.33 o
   1  11   5      172.37      153.42     12.39 o
   2  11   5      201.72      172.16     13.37 o
   3  11   5      195.69      177.28     14.10 o
   4  11   5      664.76      716.66     28.99 o
   5  11   5      124.58       82.52     13.13 o
  -5  12   5       22.87       33.14      8.44 o
  -4  12   5      504.77      529.76     22.19 o
  -3  12   5      538.85      542.69     22.29 o
  -2  12   5       31.54       31.26     10.16 o
  -1  12   5      213.45      214.32     22.16 o
   0  12   5       58.77       41.83     19.19 o
   1  12   5       66.98       83.05     11.80 o
   2  12   5       36.17       41.21     12.79 o
   3  12   5       45.28       55.26     11.28 o
   4  12   5        9.93        7.07      8.58 o
  -2  13   5      430.06      425.98     27.26 o
  -1  13   5      410.37      500.50     38.78 o
   0  13   5       82.97       45.79     14.49 o
 -12   0   6      269.20      347.88     15.24 o
 -10   0   6     1412.97     1590.37     25.89 o
  -8   0   6      576.82      561.03     16.42 o
  -6   0   6     8317.05     8264.09     87.68 o
  -4   0   6      843.52      799.42     10.47 o
  -2   0   6     1756.57     1754.63     58.79 o
   0   0   6     3174.24     2876.51     36.72 o
   2   0   6     2355.75     2178.62     26.55 o
   4   0   6      664.57      630.49     15.07 o
   6   0   6      576.37      558.19     16.09 o
   8   0   6      255.01      274.21     15.89 o
  10   0   6     1011.09     1103.24     46.72 o
 -13   1   6      285.36      316.27     14.21 o
 -12   1   6      274.60      285.73     10.97 o
 -11   1   6       16.10        8.67      3.51 o
 -10   1   6      503.85      484.98      8.94 o
  -9   1   6      790.12      773.66     13.51 o
  -8   1   6       32.11       19.27      2.66 o
  -7   1   6     3005.76     3078.45     27.47 o
  -6   1   6      390.29      364.80      6.41 o
  -5   1   6       32.06       27.08      1.97 o
  -4   1   6     2589.68     2861.02     21.28 o
  -3   1   6     4678.22     4653.54     37.56 o
  -2   1   6       54.13       50.57      2.47 o
  -1   1   6       73.77       63.08      2.83 o
   0   1   6     2296.41     2237.57     22.26 o
   1   1   6     2089.38     2058.34     20.65 o
   2   1   6    10026.97    10235.50     77.57 o
   3   1   6     5273.79     5195.89     39.49 o
   4   1   6        1.19        0.89      2.05 o
   5   1   6      105.19      102.26      4.82 o
   6   1   6       30.86       21.86      4.21 o
   7   1   6     1301.87     1253.18     18.96 o
   8   1   6      416.97      450.48     13.26 o
   9   1   6      317.77      284.74     14.44 o
  10   1   6      160.63      153.60     22.16 o
  11   1   6        3.12       12.52      8.64 o
 -13   2   6       40.33       41.34      7.23 o
 -12   2   6      229.96      224.88      9.53 o
 -11   2   6      126.46      105.38      6.18 o
 -10   2   6      594.73      518.63     10.90 o
  -9   2   6       12.14       16.56      3.04 o
  -8   2   6     3124.50     2950.61     28.15 o
  -7   2   6     1136.48     1089.40     12.14 o
  -6   2   6     2497.04     2495.71     21.13 o
  -5   2   6      736.52      782.26      9.78 o
  -4   2   6     2376.07     2382.32     20.08 o
  -3   2   6     1415.34     1431.81     15.48 o
  -2   2   6     1846.84     1767.79     21.57 o
  -1   2   6      555.19      548.65      8.74 o
   0   2   6     4419.15     4379.18     37.59 o
   1   2   6      138.62      192.47      6.47 o
   2   2   6     6296.27     6639.64     54.31 o
   3   2   6     4437.52     4479.52     37.60 o
   4   2   6       53.51       60.67      3.50 o
   5   2   6     1215.78     1187.86     15.11 o
   6   2   6      296.45      311.31      8.65 o
   7   2   6       32.75       18.41      3.59 o
   8   2   6       12.27       11.04      3.91 o
   9   2   6       12.16       11.82      7.18 o
  10   2   6      187.37      192.34     15.97 o
  11   2   6       87.85       91.69     16.85 o
 -12   3   6        6.28        4.45      4.22 o
 -11   3   6      975.68      995.55     16.75 o
 -10   3   6       69.20       78.36      4.91 o
  -9   3   6      301.72      338.06      8.94 o
  -8   3   6      374.57      424.32      9.32 o
  -7   3   6       39.80       51.91      3.00 o
  -6   3   6       70.01       61.51      2.75 o
  -5   3   6     4088.08     3956.93     30.58 o
  -4   3   6     1126.30     1144.59     10.68 o
  -3   3   6      351.52      358.27      4.93 o
  -2   3   6      216.97      189.55      2.92 o
  -1   3   6     5207.55     5319.97     41.32 o
   0   3   6      301.17      289.52      5.29 o
   1   3   6     1078.41     1111.69     12.04 o
   2   3   6     1264.68     1325.44     14.78 o
   3   3   6        4.32       11.85      2.51 o
   4   3   6       26.07       19.51      2.81 o
   5   3   6     1115.23     1117.88     14.78 o
   6   3   6       46.58       35.25      4.04 o
   7   3   6      114.33      103.67      6.01 o
   8   3   6       35.01       22.61      4.50 o
   9   3   6      556.17      603.68     19.12 o
  10   3   6       18.71        9.30      7.48 o
 -12   4   6      192.10      256.11     16.41 o
 -11   4   6       21.86       24.24      4.09 o
 -10   4   6        3.72        1.99      3.01 o
  -9   4   6      306.15      308.34     10.17 o
  -8   4   6       18.23       11.42      2.71 o
  -7   4   6      360.13      351.14      6.80 o
  -6   4   6      421.10      431.74      6.72 o
  -5   4   6        4.43        4.05      1.61 o
  -4   4   6     2277.38     2344.14     20.43 o
  -3   4   6       69.70       84.37      3.17 o
  -2   4   6     2302.66     2193.49     20.01 o
  -1   4   6        3.96        1.75      1.41 o
   0   4   6       22.14       11.77      2.10 o
   1   4   6      263.40      276.04      5.66 o
   2   4   6     2282.33     2218.63     23.42 o
   3   4   6      463.98      482.72      9.18 o
   4   4   6      578.03      588.80     11.46 o
   5   4   6      140.86      173.87      6.90 o
   6   4   6       27.78       21.50      3.46 o
   7   4   6      309.23      316.65     12.26 o
   8   4   6     1965.73     1920.90     28.81 o
   9   4   6       53.35       45.05      8.39 o
  10   4   6       67.58      103.13     12.80 o
 -12   5   6      115.27      106.08     11.00 o
 -11   5   6      990.24     1064.77     22.06 o
 -10   5   6       18.46       23.91      3.66 o
  -9   5   6      689.49      736.32     13.63 o
  -8   5   6       11.03       18.07      3.06 o
  -7   5   6      579.22      567.84      8.67 o
  -6   5   6       67.98       67.09      3.39 o
  -5   5   6     1797.57     1773.11     17.95 o
  -4   5   6      944.05      919.08     14.97 o
  -3   5   6       98.68      141.11      5.29 o
  -2   5   6     3043.06     3042.69     28.29 o
  -1   5   6     1689.34     1851.82     20.41 o
   0   5   6      866.83      962.49     11.17 o
   1   5   6     1799.04     1791.19     19.06 o
   2   5   6        0.02        2.14      2.20 o
   3   5   6      339.66      387.44      9.34 o
   4   5   6       46.36       31.19      4.09 o
   5   5   6      905.88      982.23     16.60 o
   6   5   6       19.52       17.70      3.82 o
   7   5   6      132.44      140.10      8.27 o
   8   5   6      170.07      183.94     11.00 o
   9   5   6      102.46       99.43     11.20 o
  10   5   6        1.68       -2.83      6.38 o
 -11   6   6        4.14        4.51      4.79 o
 -10   6   6      172.67      188.55      8.95 o
  -9   6   6      298.61      295.65      8.63 o
  -8   6   6      481.31      493.68     10.58 o
  -7   6   6      242.70      280.58      8.33 o
  -6   6   6      900.92      874.12     12.21 o
  -5   6   6       63.17       60.18      3.82 o
  -4   6   6      225.50      235.45      6.40 o
  -3   6   6      155.94      153.34      5.04 o
  -2   6   6     1411.94     1318.00     14.07 o
  -1   6   6      218.01      183.22      4.71 o
   0   6   6     1675.53     1624.35     18.41 o
   1   6   6      240.88      195.03      7.17 o
   2   6   6      756.21      800.85     14.23 o
   3   6   6     1211.07     1170.32     15.73 o
   4   6   6     1219.52     1246.82     17.14 o
   5   6   6      145.90      160.15      7.34 o
   6   6   6      831.05      845.64     17.12 o
   7   6   6        3.91       -0.36      4.34 o
   8   6   6       12.99        5.99      5.87 o
   9   6   6        9.22        6.48      6.74 o
 -11   7   6        1.67       -1.50      5.69 o
 -10   7   6       13.34       12.17      4.68 o
  -9   7   6      275.24      267.13      8.35 o
  -8   7   6       78.61       93.08      4.97 o
  -7   7   6      706.44      742.26     12.02 o
  -6   7   6        3.29        0.92      2.40 o
  -5   7   6      276.06      268.86      6.87 o
  -4   7   6      251.34      242.93      6.53 o
  -3   7   6     3571.12     3446.84     31.20 o
  -2   7   6      101.43      111.00      4.30 o
  -1   7   6      154.54      162.54      5.15 o
   0   7   6       80.96       88.26      4.48 o
   1   7   6     1426.40     1459.61     18.87 o
   2   7   6      583.31      589.02     11.42 o
   3   7   6      516.47      506.78     13.42 o
   4   7   6        1.11       -1.23      2.93 o
   5   7   6      164.84      162.90      9.57 o
   6   7   6       76.30      102.78      7.79 o
   7   7   6     1250.45     1281.62     28.33 o
   8   7   6      163.18      154.28     20.15 o
   9   7   6      118.81      116.61     13.87 o
 -10   8   6      559.55      567.98     19.64 o
  -9   8   6      274.83      249.76      9.82 o
  -8   8   6       20.61       13.07      3.89 o
  -7   8   6      236.08      260.27      8.65 o
  -6   8   6      770.21      757.31     13.44 o
  -5   8   6        0.27        2.93      2.60 o
  -4   8   6       21.07       29.50      3.83 o
  -3   8   6      304.58      318.88     11.62 o
  -2   8   6      324.53      351.40     10.50 o
  -1   8   6      911.41      961.20     13.72 o
   0   8   6     1543.68     1522.62     19.16 o
   1   8   6      380.11      353.24      9.75 o
   2   8   6       15.82       10.42      3.18 o
   3   8   6        0.05       -2.80      3.03 o
   4   8   6     1027.45     1005.79     19.75 o
   5   8   6      346.98      360.95     13.53 o
   6   8   6      315.19      297.10     21.77 o
   7   8   6       21.69        7.54      6.59 o
   8   8   6      356.23      319.48     20.69 o
  -9   9   6      107.51      104.47     11.05 o
  -8   9   6        0.55       -1.52      3.95 o
  -7   9   6      204.79      182.90     11.42 o
  -6   9   6      415.28      413.98     13.01 o
  -5   9   6      829.99      776.54     18.62 o
  -4   9   6      103.69       88.65      6.06 o
  -3   9   6      236.04      237.39      8.37 o
  -2   9   6      216.13      254.52      8.71 o
  -1   9   6      210.66      210.14      8.24 o
   0   9   6       18.32       21.00      4.05 o
   1   9   6       53.86       54.38      5.41 o
   2   9   6      825.07      851.84     17.04 o
   3   9   6      630.75      616.69     14.33 o
   4   9   6      396.04      374.14     14.89 o
   5   9   6     1254.90     1257.59     30.00 o
   6   9   6       62.93       78.53     12.85 o
   7   9   6      373.08      435.42     41.05 o
  -8  10   6      366.43      381.89     18.73 o
  -7  10   6      123.01      104.68      8.53 o
  -6  10   6        1.64        0.13      4.16 o
  -5  10   6       53.50       39.79      7.04 o
  -4  10   6     1359.16     1275.91     21.19 o
  -3  10   6       73.00       41.64      5.48 o
  -2  10   6      432.96      473.82     13.86 o
  -1  10   6        4.18        2.40      4.14 o
   0  10   6        8.51        4.83      4.02 o
   1  10   6        2.47       -3.68      3.68 o
   2  10   6     1414.31     1393.51     25.33 o
   3  10   6      370.95      365.73     15.39 o
   4  10   6       85.04      109.43     11.51 o
   5  10   6       20.28       15.85      7.56 o
   6  10   6      453.57      482.84     29.90 o
  -7  11   6        7.37        0.21      7.11 o
  -6  11   6       16.45       19.09      6.25 o
  -5  11   6     1486.50     1450.36     31.14 o
  -4  11   6       94.76       59.24     10.26 o
  -3  11   6       77.88       54.21     10.16 o
  -2  11   6        0.96        0.26      5.10 o
  -1  11   6     1279.17     1216.18     41.95 o
   0  11   6        0.98       -3.66      4.78 o
   1  11   6       51.67       62.49     14.73 o
   2  11   6      491.91      475.36     19.86 o
   3  11   6       17.75       22.69      7.53 o
   4  11   6        1.29        5.88      8.32 o
   5  11   6     1087.64     1085.76     37.14 o
  -5  12   6        8.85        2.05      6.48 o
  -4  12   6      396.38      397.22     23.72 o
  -3  12   6        1.97        2.83      7.90 o
  -2  12   6      369.94      361.75     27.03 o
  -1  12   6      244.69      228.20     22.81 o
   0  12   6       89.21       92.66     23.27 o
   1  12   6        3.77        3.82      7.79 o
   2  12   6       64.42       89.34     16.67 o
   3  12   6      548.55      605.53     49.81 o
 -13   0   7        7.58        6.18      8.66 o
 -11   0   7      972.08     1051.09     31.35 o
  -9   0   7       15.69        9.30      5.01 o
  -7   0   7      631.72      627.57     13.74 o
  -5   0   7      490.54      463.01      8.02 o
  -3   0   7      120.64       80.13      5.19 o
  -1   0   7    13887.83    13504.47    207.38 o
   1   0   7     3378.40     3373.58     45.12 o
   3   0   7      410.18      513.27     11.62 o
   5   0   7     1052.62     1003.63     20.01 o
   7   0   7      443.75      451.03     15.70 o
   9   0   7     1545.53     1432.61     42.83 o
 -13   1   7       58.26       56.36      8.69 o
 -12   1   7      132.12      145.22      9.36 o
 -11   1   7      313.58      320.78     14.36 o
 -10   1   7        6.57        6.11      3.87 o
  -9   1   7        1.95        7.34      3.48 o
  -8   1   7     1288.88     1200.51     17.51 o
  -7   1   7     2148.87     2071.60     21.47 o
  -6   1   7       31.94       29.82      2.41 o
  -5   1   7      605.24      574.90      6.79 o
  -4   1   7       72.95       58.04      2.79 o
  -3   1   7      363.06      315.53      5.70 o
  -2   1   7      179.14      178.84      5.43 o
  -1   1   7       68.55       82.34      3.75 o
   0   1   7       41.72       42.15      2.42 o
   1   1   7     1697.39     1780.62     17.79 o
   2   1   7     2569.13     2620.57     24.22 o
   3   1   7      217.72      216.16      5.84 o
   4   1   7        2.62        2.66      2.28 o
   5   1   7        7.48        2.98      2.69 o
   6   1   7      838.69      890.87     17.85 o
   7   1   7      129.70      127.76      6.72 o
   8   1   7     1482.70     1518.23     22.12 o
   9   1   7       23.38       31.85      7.14 o
  10   1   7      126.25      122.74     14.65 o
 -12   2   7      427.62      407.91     20.04 o
 -11   2   7       75.16       64.59      5.37 o
 -10   2   7        8.11        6.47      4.04 o
  -9   2   7      418.55      426.54     10.59 o
  -8   2   7        6.92       15.35      3.19 o
  -7   2   7     1056.87     1003.64     15.30 o
  -6   2   7      917.71      917.84     11.99 o
  -5   2   7      634.70      594.77      7.91 o
  -4   2   7      837.30      822.82      8.52 o
  -3   2   7     1391.44     1392.95     16.21 o
  -2   2   7      751.62      780.83     14.14 o
  -1   2   7     2455.36     2508.46     27.07 o
   0   2   7      868.89      850.77     10.77 o
   1   2   7      186.75      209.04      5.43 o
   2   2   7       42.20       33.25      2.60 o
   3   2   7     1407.98     1477.84     17.36 o
   4   2   7      580.75      541.18     10.64 o
   5   2   7      207.72      215.20      6.96 o
   6   2   7      242.44      248.76      7.95 o
   7   2   7     1208.90     1182.09     18.29 o
   8   2   7       74.28       83.46      6.46 o
   9   2   7      177.52      179.51     14.85 o
  10   2   7      456.07      378.31     22.13 o
 -12   3   7      170.62      157.89      9.08 o
 -11   3   7        0.24        1.26      3.72 o
 -10   3   7     1788.04     1825.63     23.86 o
  -9   3   7        1.47       -1.70      2.65 o
  -8   3   7        3.99        1.69      2.81 o
  -7   3   7        6.75        2.92      2.40 o
  -6   3   7     1556.72     1527.56     17.55 o
  -5   3   7       44.44       48.72      2.88 o
  -4   3   7      659.61      658.90     10.19 o
  -3   3   7      526.78      546.75      7.10 o
  -2   3   7      811.20      786.23     11.11 o
  -1   3   7     1623.56     1707.41     17.72 o
   0   3   7     7545.51     7654.93     58.96 o
   1   3   7      193.43      218.82      5.15 o
   2   3   7       15.11       17.64      2.78 o
   3   3   7        4.19       -0.72      2.22 o
   4   3   7      929.76      905.27     13.15 o
   5   3   7       78.69       72.06      4.56 o
   6   3   7       59.50       64.12      4.59 o
   7   3   7       70.77       61.57      5.28 o
   8   3   7       36.03       28.39      8.15 o
   9   3   7       72.50       75.27      9.83 o
  10   3   7      335.94      378.81     22.45 o
 -12   4   7        1.19        2.42      4.90 o
 -11   4   7        3.83        9.02      3.98 o
 -10   4   7       32.23       41.75      4.69 o
  -9   4   7     2667.82     2450.71     27.94 o
  -8   4   7       36.41       35.46      3.38 o
  -7   4   7        4.54        6.25      2.00 o
  -6   4   7        0.43       -0.07      1.67 o
  -5   4   7      177.59      173.76      5.42 o
  -4   4   7       54.12       49.27      2.56 o
  -3   4   7     1626.88     1577.89     15.71 o
  -2   4   7      328.37      312.01      5.67 o
  -1   4   7      286.70      294.13      6.10 o
   0   4   7        0.47        7.01      2.20 o
   1   4   7     2231.02     2279.03     23.56 o
   2   4   7     1243.32     1230.92     15.33 o
   3   4   7      711.65      698.77     11.45 o
   4   4   7      613.32      613.30     12.00 o
   5   4   7       42.17       41.73      4.51 o
   6   4   7      170.94      158.82      7.43 o
   7   4   7     1184.37     1259.77     22.26 o
   8   4   7      150.38      162.25     11.33 o
   9   4   7       94.72       79.50     11.51 o
  10   4   7        0.02       -5.13      7.62 o
 -12   5   7      193.35      181.65     10.36 o
 -11   5   7        1.73        1.58      4.06 o
 -10   5   7      400.94      399.70     12.74 o
  -9   5   7       86.85       69.80      5.32 o
  -8   5   7      147.52      116.77      5.29 o
  -7   5   7      265.32      242.11      6.08 o
  -6   5   7      280.61      262.06      6.96 o
  -5   5   7       81.01       84.22      3.91 o
  -4   5   7      295.52      278.80      6.26 o
  -3   5   7        0.93       -0.95      1.94 o
  -2   5   7     2587.50     2576.89     25.84 o
  -1   5   7     1142.13     1214.29     15.79 o
   0   5   7     4192.57     4083.12     39.89 o
   1   5   7      457.46      421.30      7.41 o
   2   5   7      408.73      429.81      8.98 o
   3   5   7        1.82       -1.24      2.66 o
   4   5   7      628.57      595.26     12.20 o
   5   5   7       49.72       32.30      4.24 o
   6   5   7       89.31       69.62      6.10 o
   7   5   7        1.02       -2.95      3.90 o
   8   5   7      120.99      115.65     10.90 o
   9   5   7      313.59      291.55     17.31 o
 -11   6   7      953.02     1067.61     31.88 o
 -10   6   7       40.25       30.01      4.76 o
  -9   6   7      106.81      132.72      6.83 o
  -8   6   7       33.69       41.01      5.77 o
  -7   6   7     1914.81     1871.00     22.44 o
  -6   6   7      417.18      416.80      9.95 o
  -5   6   7     3039.25     2963.25     28.41 o
  -4   6   7     1069.66     1075.75     18.67 o
  -3   6   7        2.34       -0.20      2.46 o
  -2   6   7      159.22      141.41      5.93 o
  -1   6   7      497.84      534.99     12.32 o
   0   6   7      713.18      704.33     11.12 o
   1   6   7      218.99      224.49      6.11 o
   2   6   7      593.95      594.13     10.03 o
   3   6   7     1183.62     1188.29     16.04 o
   4   6   7      723.66      735.45     12.71 o
   5   6   7     1167.83     1294.79     20.02 o
   6   6   7      479.69      423.45     13.73 o
   7   6   7      245.39      262.16     16.92 o
   8   6   7       11.84       19.76      7.13 o
   9   6   7       47.99       57.99      9.69 o
 -10   7   7       45.40       55.16      7.00 o
  -9   7   7       45.59       31.03      5.15 o
  -8   7   7     3440.22     3510.39     41.11 o
  -7   7   7      188.66      181.48      7.85 o
  -6   7   7     1463.38     1395.70     19.63 o
  -5   7   7      292.57      308.47      9.79 o
  -4   7   7     1605.29     1683.97     22.16 o
  -3   7   7       11.14        4.42      3.05 o
  -2   7   7      833.87      859.81     14.37 o
  -1   7   7      133.97      128.83      6.02 o
   0   7   7      932.82      907.66     13.42 o
   1   7   7        1.78        2.42      2.70 o
   2   7   7     2295.69     2315.10     26.83 o
   3   7   7      141.06      142.23      6.16 o
   4   7   7      736.28      710.47     15.23 o
   5   7   7        0.55        2.97      3.98 o
   6   7   7      868.46      870.57     22.42 o
   7   7   7       85.09      100.17     11.73 o
   8   7   7      188.48      209.54     17.18 o
 -10   8   7        8.86       -0.35      5.77 o
  -9   8   7       14.38       20.77      5.29 o
  -8   8   7        1.62       -1.04      4.02 o
  -7   8   7      199.90      171.49      9.34 o
  -6   8   7        8.89        7.44      3.87 o
  -5   8   7      757.16      754.52     15.97 o
  -4   8   7      717.26      709.32     16.82 o
  -3   8   7       71.62       69.72      6.22 o
  -2   8   7      112.91      102.04      5.43 o
  -1   8   7      984.56      937.91     16.39 o
   0   8   7      557.16      608.05     12.82 o
   1   8   7      559.74      559.78     11.49 o
   2   8   7      257.24      270.87     10.99 o
   3   8   7        4.80        2.59      3.65 o
   4   8   7      402.32      419.15     13.48 o
   5   8   7      611.28      579.90     18.37 o
   6   8   7      162.91      153.50     13.51 o
   7   8   7       57.54       52.20      9.87 o
  -9   9   7      229.40      295.17     14.11 o
  -8   9   7       52.24       48.28      7.24 o
  -7   9   7      330.89      297.15     14.46 o
  -6   9   7       48.69       59.56      7.00 o
  -5   9   7      241.86      278.63     11.63 o
  -4   9   7      457.95      460.33     14.66 o
  -3   9   7       37.33       15.43      3.86 o
  -2   9   7      554.78      508.63     15.67 o
  -1   9   7       51.19       76.38      7.07 o
   0   9   7     1125.16     1195.52     21.27 o
   1   9   7      101.47       81.36      6.61 o
   2   9   7      353.47      359.32     12.14 o
   3   9   7        0.66       -0.70      3.94 o
   4   9   7      280.00      309.47     14.68 o
   5   9   7       27.14       19.90      7.33 o
   6   9   7      185.35      192.83     23.45 o
   7   9   7       20.01       16.25      8.74 o
  -8  10   7       15.06       20.30      7.36 o
  -7  10   7      187.09      179.01     11.88 o
  -6  10   7        4.47        7.13      5.51 o
  -5  10   7      150.12      137.15     10.27 o
  -4  10   7       57.19       49.00      7.37 o
  -3  10   7     2530.91     2561.99     36.71 o
  -2  10   7      141.53      144.45      8.97 o
  -1  10   7      624.68      633.58     19.84 o
   0  10   7        1.51        1.70      4.28 o
   1  10   7      331.16      321.51     13.20 o
   2  10   7       42.36       36.95      6.31 o
   3  10   7     1149.05     1191.35     31.01 o
   4  10   7       62.70       53.13     11.43 o
   5  10   7        5.39       -0.78      7.44 o
  -6  11   7      559.47      627.50     27.40 o
  -5  11   7        3.27       -2.77      6.93 o
  -4  11   7      366.36      351.24     13.94 o
  -3  11   7      260.96      279.21     15.16 o
  -2  11   7       26.21       10.52      6.37 o
  -1  11   7       14.00       24.41      7.52 o
   0  11   7      582.53      658.87     27.88 o
   1  11   7       51.70       56.24     10.33 o
   2  11   7       56.36       48.40     16.20 o
   3  11   7       61.95       63.35      9.53 o
   4  11   7      459.43      494.18     25.48 o
  -4  12   7      350.45      383.79     24.18 o
  -3  12   7      513.69      602.93     23.99 o
  -2  12   7      225.65      213.24     29.39 o
  -1  12   7        1.88        3.42     11.02 o
   0  12   7      134.59      194.68     20.24 o
   1  12   7      100.51      106.12     16.17 o
 -12   0   8       22.08        4.90      6.80 o
 -10   0   8      207.46      243.11     14.27 o
  -8   0   8      359.86      290.81     12.14 o
  -6   0   8     1805.83     1754.74     21.75 o
  -4   0   8      381.53      344.24      8.53 o
  -2   0   8     3814.88     3734.49     76.47 o
   0   0   8     5630.42     5616.75     78.25 o
   2   0   8      380.76      371.40      9.05 o
   4   0   8        3.46        0.33      3.24 o
   6   0   8        9.56       10.67      4.74 o
   8   0   8      327.42      319.47     21.99 o
  10   0   8     1206.96     1187.77     50.14 o
 -12   1   8      211.41      213.20     10.97 o
 -11   1   8      159.71      161.79      8.89 o
 -10   1   8       25.34       29.34      4.76 o
  -9   1   8     2044.57     2008.08     25.86 o
  -8   1   8      113.87      107.93      6.14 o
  -7   1   8     4751.53     4599.47     40.71 o
  -6   1   8      325.69      339.03      5.67 o
  -5   1   8      279.39      290.15      6.60 o
  -4   1   8      132.55      114.52      3.95 o
  -3   1   8      516.78      485.91      7.96 o
  -2   1   8     3636.89     3459.33     45.06 o
  -1   1   8      646.90      604.78      8.76 o
   0   1   8       75.65       71.15      3.45 o
   1   1   8     1288.84     1248.58     14.85 o
   2   1   8       41.79       60.47      3.63 o
   3   1   8     1115.34     1079.95     14.00 o
   4   1   8        6.91       13.75      2.84 o
   5   1   8      666.08      664.39     11.39 o
   6   1   8      276.11      299.25      9.16 o
   7   1   8      948.10      924.53     18.06 o
   8   1   8       91.30       81.43      8.51 o
   9   1   8       34.98       32.21      8.79 o
  10   1   8      167.48      197.35     16.70 o
 -12   2   8      123.01      160.75     12.04 o
 -11   2   8       34.18       38.65      5.72 o
 -10   2   8      719.81      729.50     14.63 o
  -9   2   8      343.80      307.31      9.46 o
  -8   2   8     1356.92     1258.53     17.48 o
  -7   2   8      283.01      291.57      7.14 o
  -6   2   8      178.94      192.24      5.26 o
  -5   2   8     1676.16     1725.50     15.98 o
  -4   2   8     1096.28     1145.13     13.66 o
  -3   2   8       46.22       52.02      3.44 o
  -2   2   8      855.11      844.13     15.51 o
  -1   2   8      874.63      853.03     23.13 o
   0   2   8      932.95      939.65     13.86 o
   1   2   8      672.43      657.62     10.24 o
   2   2   8     1867.80     1852.40     22.35 o
   3   2   8     6159.87     5978.06     56.33 o
   4   2   8     1708.75     1709.17     22.81 o
   5   2   8      378.37      393.02      9.04 o
   6   2   8     1226.10     1248.79     21.15 o
   7   2   8      665.08      710.51     15.76 o
   8   2   8      521.86      528.53     21.20 o
   9   2   8        4.52       -1.21      7.10 o
  10   2   8       15.45       22.03      9.00 o
 -12   3   8        9.07        1.57      5.32 o
 -11   3   8      948.79      986.36     18.60 o
 -10   3   8       24.60       19.76      4.39 o
  -9   3   8       47.68       34.47      4.30 o
  -8   3   8      778.77      797.64     13.46 o
  -7   3   8      480.88      466.26      9.42 o
  -6   3   8       61.56       56.88      3.42 o
  -5   3   8     1259.05     1286.08     14.43 o
  -4   3   8      393.43      400.71      8.21 o
  -3   3   8     1297.62     1342.53     14.82 o
  -2   3   8      270.46      271.97      7.24 o
  -1   3   8     6232.98     6198.13     61.68 o
   0   3   8      235.24      280.18      5.92 o
   1   3   8      877.34      860.54     11.91 o
   2   3   8      214.56      238.32      7.64 o
   3   3   8       16.02       18.99      2.95 o
   4   3   8       39.87       40.95      3.74 o
   5   3   8      775.99      793.42     13.79 o
   6   3   8      411.13      416.64     11.79 o
   7   3   8       79.34       65.55      6.30 o
   8   3   8       19.03       20.47      6.20 o
   9   3   8      473.31      433.89     23.05 o
 -12   4   8      777.05      860.34     28.03 o
 -11   4   8        3.94       -0.17      4.16 o
 -10   4   8      243.71      256.37     10.15 o
  -9   4   8        6.37       10.39      3.56 o
  -8   4   8     1737.84     1799.17     22.14 o
  -7   4   8      363.32      325.98      8.00 o
  -6   4   8       47.78       45.48      4.35 o
  -5   4   8       42.12       37.82      3.55 o
  -4   4   8     1303.59     1256.84     16.50 o
  -3   4   8      884.02      912.71     14.78 o
  -2   4   8     1825.43     1794.33     22.75 o
  -1   4   8      378.68      368.69     10.15 o
   0   4   8        2.27       -0.15      1.99 o
   1   4   8      157.92      160.38      6.13 o
   2   4   8      435.62      390.42      8.03 o
   3   4   8      152.91      164.34      6.25 o
   4   4   8      141.31      140.91      6.37 o
   5   4   8      365.01      341.05     11.24 o
   6   4   8      283.23      298.76     11.16 o
   7   4   8       24.22       17.28      5.03 o
   8   4   8      430.78      417.05     17.56 o
   9   4   8        2.31        2.89      7.30 o
 -11   5   8      107.57       96.62      8.88 o
 -10   5   8       34.76       37.52      4.11 o
  -9   5   8        2.69        1.22      2.75 o
  -8   5   8       14.57       14.92      3.32 o
  -7   5   8        8.98        5.23      3.54 o
  -6   5   8     1215.63     1242.41     20.47 o
  -5   5   8     1048.74     1060.56     16.78 o
  -4   5   8      843.41      853.80     12.58 o
  -3   5   8     2335.64     2262.22     23.05 o
  -2   5   8      295.29      282.48      6.89 o
  -1   5   8     1244.75     1121.34     13.20 o
   0   5   8       10.44       15.51      3.20 o
   1   5   8      254.13      243.01      7.77 o
   2   5   8       37.02       36.06      3.59 o
   3   5   8      155.30      163.41      6.80 o
   4   5   8        0.20        2.57      3.14 o
   5   5   8      151.23      145.11      7.83 o
   6   5   8      234.61      258.06     12.35 o
   7   5   8      181.92      160.43     11.15 o
   8   5   8      124.54      130.78     13.38 o
   9   5   8      238.71      226.89     17.91 o
 -11   6   8       31.91       26.60      7.96 o
 -10   6   8      250.11      216.18      9.46 o
  -9   6   8      116.83      144.85      7.56 o
  -8   6   8       42.44       49.70      4.97 o
  -7   6   8      318.42      302.62      9.72 o
  -6   6   8     2451.04     2395.90     26.80 o
  -5   6   8      459.56      502.33     10.06 o
  -4   6   8      287.35      295.27      7.79 o
  -3   6   8       68.49       65.47      4.66 o
  -2   6   8      200.34      227.06      7.60 o
  -1   6   8      471.02      438.79     10.26 o
   0   6   8     1756.37     1731.18     22.43 o
   1   6   8        1.27        2.06      2.76 o
   2   6   8       73.47       73.11      4.80 o
   3   6   8     2793.47     2852.44     32.89 o
   4   6   8      641.38      644.36     13.93 o
   5   6   8      204.48      214.34     10.18 o
   6   6   8      466.09      470.97     15.31 o
   7   6   8      203.68      224.79     13.12 o
   8   6   8       33.89       41.27      9.68 o
 -10   7   8        0.02       -0.27      4.43 o
  -9   7   8      506.37      521.79     14.34 o
  -8   7   8       23.57       33.57      4.93 o
  -7   7   8     1067.02     1002.35     17.39 o
  -6   7   8      144.32      152.70      7.47 o
  -5   7   8      143.02      162.16      7.20 o
  -4   7   8      193.32      163.47      7.44 o
  -3   7   8      303.56      297.69     11.82 o
  -2   7   8      637.89      616.08     15.97 o
  -1   7   8      195.63      206.46     10.26 o
   0   7   8        0.32        1.95      2.98 o
   1   7   8      403.25      416.38      9.69 o
   2   7   8        8.59        5.46      3.36 o
   3   7   8     1149.39     1138.01     20.32 o
   4   7   8       73.18       61.83      6.15 o
   5   7   8       46.64       48.50      6.47 o
   6   7   8        1.66       -4.64      4.80 o
   7   7   8     1067.88     1100.78     29.03 o
   8   7   8        0.07        4.53      7.83 o
  -9   8   8      219.58      250.00     11.35 o
  -8   8   8       31.35       29.92      5.34 o
  -7   8   8      127.54      122.80      7.92 o
  -6   8   8      912.35      928.00     18.21 o
  -5   8   8       10.50       13.73      4.63 o
  -4   8   8      130.24      127.99      7.97 o
  -3   8   8       20.87       19.97      4.47 o
  -2   8   8      730.43      715.70     21.12 o
  -1   8   8       58.06       56.31      8.20 o
   0   8   8      853.29      874.09     20.54 o
   1   8   8      542.14      555.92     13.54 o
   2   8   8        6.56        9.21      3.95 o
   3   8   8     1378.45     1333.18     23.19 o
   4   8   8       11.65       10.92      4.83 o
   5   8   8       21.82       22.73      6.69 o
   6   8   8        1.99        5.07      6.55 o
   7   8   8        0.26        8.99      7.59 o
  -8   9   8        0.70        3.48      4.84 o
  -7   9   8      261.94      254.05     12.10 o
  -6   9   8      125.23       91.63      7.35 o
  -5   9   8      733.31      741.37     18.98 o
  -4   9   8      345.85      402.26     18.08 o
  -3   9   8       83.48       83.64      7.59 o
  -2   9   8      693.91      628.36     18.22 o
  -1   9   8       75.19       85.83     10.66 o
   0   9   8      152.74      165.39      8.29 o
   1   9   8      223.30      207.79     14.02 o
   2   9   8       91.40       82.85      7.04 o
   3   9   8      394.00      409.17     15.04 o
   4   9   8        3.99        3.23      5.23 o
   5   9   8      275.86      262.78     16.85 o
   6   9   8      160.20      167.07     16.38 o
  -7  10   8      113.23      134.52     10.63 o
  -6  10   8       25.53       25.56      6.15 o
  -5  10   8       11.97       19.95      6.10 o
  -4  10   8      408.50      448.83     18.90 o
  -3  10   8        2.85        3.15      5.68 o
  -2  10   8       18.94       10.36      6.38 o
  -1  10   8        2.93        5.32      4.31 o
   0  10   8       23.48       13.96      8.13 o
   1  10   8       57.93       55.85      7.43 o
   2  10   8     1570.44     1607.41     32.67 o
   3  10   8      195.64      192.91     13.89 o
   4  10   8      918.88      867.62     27.22 o
   5  10   8       90.11       80.07     17.91 o
  -5  11   8      620.04      617.64     26.99 o
  -4  11   8        5.84        8.22      7.34 o
  -3  11   8        2.82       14.18     12.96 o
  -2  11   8      121.22      121.74     16.45 o
  -1  11   8      674.04      706.17     32.91 o
   0  11   8        0.84        0.76     19.60 o
   1  11   8      199.98      196.78     29.83 o
   2  11   8        0.76       -4.81      7.13 o
   3  11   8       64.62       68.80     12.00 o
 -11   0   9     1377.65     1419.42     33.67 o
  -9   0   9      229.52      222.51     14.26 o
  -7   0   9      102.69       89.66      5.09 o
  -5   0   9     5361.03     5223.07     49.41 o
  -3   0   9     1590.14     1867.31     68.58 o
  -1   0   9      775.26      711.58     12.80 o
   1   0   9      976.99     1063.51     21.71 o
   3   0   9     4507.42     4190.87     77.60 o
   5   0   9      702.79      780.35     20.12 o
   7   0   9      422.13      413.58     20.38 o
   9   0   9      728.67      780.47     51.03 o
 -12   1   9      210.40      223.94     11.06 o
 -11   1   9        6.19        2.27      4.14 o
 -10   1   9      141.00      173.16      8.69 o
  -9   1   9      218.28      234.55      8.38 o
  -8   1   9      788.14      789.16     14.04 o
  -7   1   9       63.32       67.24      4.08 o
  -6   1   9      104.51      103.88      3.52 o
  -5   1   9      767.74      773.85      8.20 o
  -4   1   9      913.68      861.00     11.50 o
  -3   1   9     2690.25     2679.34     33.07 o
  -2   1   9     2623.72     2635.29     36.28 o
  -1   1   9      795.15      783.54     13.76 o
   0   1   9       49.97       62.78      3.47 o
   1   1   9       72.07       73.06      4.82 o
   2   1   9      710.28      676.86     12.56 o
   3   1   9       82.07       80.62      5.38 o
   4   1   9      167.14      160.26      7.66 o
   5   1   9      627.61      598.52     13.44 o
   6   1   9      673.86      624.71     15.10 o
   7   1   9       15.39       23.35      5.27 o
   8   1   9      341.77      373.88     18.50 o
   9   1   9       26.49       26.54      8.82 o
 -12   2   9      170.03      196.06     10.53 o
 -11   2   9      116.77      105.23      7.54 o
 -10   2   9      197.05      197.87      8.56 o
  -9   2   9      592.14      539.37     11.23 o
  -8   2   9        0.17       -2.65      2.65 o
  -7   2   9      373.25      334.76      8.76 o
  -6   2   9       97.23       98.55      3.97 o
  -5   2   9      232.05      242.86      5.14 o
  -4   2   9      501.87      490.47      9.99 o
  -3   2   9      227.23      184.46      7.07 o
  -2   2   9      738.71      769.72     13.14 o
  -1   2   9     1045.39      999.27     14.22 o
   0   2   9      564.29      613.51     11.37 o
   1   2   9     1220.58     1159.92     19.45 o
   2   2   9      555.25      583.23     11.34 o
   3   2   9     2308.18     2366.08     29.79 o
   4   2   9     1325.23     1309.25     25.65 o
   5   2   9      346.99      328.37     10.96 o
   6   2   9      763.40      752.56     15.67 o
   7   2   9      506.03      500.55     14.88 o
   8   2   9      172.21      145.40     13.52 o
   9   2   9        1.45       10.97      7.70 o
 -12   3   9      120.00      124.55      9.44 o
 -11   3   9        0.00        1.24      4.09 o
 -10   3   9      482.71      464.53     12.19 o
  -9   3   9      283.66      259.76      8.94 o
  -8   3   9        5.49       10.23      3.13 o
  -7   3   9     1472.00     1474.23     17.95 o
  -6   3   9      641.29      631.79      9.90 o
  -5   3   9     2670.59     2616.02     25.87 o
  -4   3   9     1130.41     1088.53     12.22 o
  -3   3   9       28.88       32.18      2.40 o
  -2   3   9      365.14      348.68      7.97 o
  -1   3   9      125.00      118.52      5.23 o
   0   3   9     1179.18     1185.16     17.72 o
   1   3   9       64.48       61.70      4.35 o
   2   3   9       14.31        5.50      3.06 o
   3   3   9        0.30       -1.73      2.71 o
   4   3   9     1127.23     1127.96     16.98 o
   5   3   9      399.41      370.04     13.68 o
   6   3   9       16.03       13.92      5.55 o
   7   3   9        0.00       -2.73      4.68 o
   8   3   9       10.91       16.87      5.98 o
   9   3   9      334.52      324.78     20.27 o
 -11   4   9       64.73       99.04      7.50 o
 -10   4   9        7.29       17.80      4.12 o
  -9   4   9     1354.69     1406.22     24.25 o
  -8   4   9       80.71       89.75      5.08 o
  -7   4   9      439.71      448.64     10.06 o
  -6   4   9       46.93       47.30      3.90 o
  -5   4   9      105.66       98.65      4.75 o
  -4   4   9      509.37      470.34      8.46 o
  -3   4   9     2519.54     2521.51     31.49 o
  -2   4   9      258.44      285.78      8.52 o
  -1   4   9        2.21        3.02      2.56 o
   0   4   9        0.39       -1.72      2.00 o
   1   4   9      608.42      555.96     11.29 o
   2   4   9        3.79        3.84      3.01 o
   3   4   9      527.81      549.09     11.15 o
   4   4   9      157.73      156.54      7.91 o
   5   4   9      187.29      172.81      8.93 o
   6   4   9       58.98       68.20      6.64 o
   7   4   9      195.10      190.02     12.16 o
   8   4   9       27.57       27.29      7.90 o
 -11   5   9       68.57       86.32      8.29 o
 -10   5   9      469.73      465.70     13.93 o
  -9   5   9      140.34      157.38      7.01 o
  -8   5   9      103.76      119.89      7.15 o
  -7   5   9        5.39        0.54      3.28 o
  -6   5   9      375.01      387.26     10.38 o
  -5   5   9     1097.45     1097.92     17.77 o
  -4   5   9      547.02      510.37     11.30 o
  -3   5   9      407.71      412.03     11.32 o
  -2   5   9      327.00      368.99     10.02 o
  -1   5   9      308.26      299.59      6.98 o
   0   5   9      745.49      777.98     17.23 o
   1   5   9       25.17       17.72      4.27 o
   2   5   9      144.22      141.90      7.28 o
   3   5   9      240.93      253.18      9.18 o
   4   5   9      379.11      395.70     13.13 o
   5   5   9      127.59      150.14      9.17 o
   6   5   9      606.54      649.73     17.36 o
   7   5   9      134.63      161.77     22.06 o
   8   5   9      258.18      274.39     21.38 o
 -10   6   9      169.11      191.55     11.87 o
  -9   6   9      109.10       98.48      7.50 o
  -8   6   9        7.75        5.69      4.10 o
  -7   6   9      287.32      261.64     10.25 o
  -6   6   9      114.90       94.13      6.28 o
  -5   6   9      750.89      706.87     15.85 o
  -4   6   9     1066.25     1150.72     23.98 o
  -3   6   9       92.50       96.34      6.40 o
  -2   6   9      759.87      697.16     16.97 o
  -1   6   9     2297.40     2221.13     28.91 o
   0   6   9        8.33        7.06      3.09 o
   1   6   9      797.11      823.12     14.62 o
   2   6   9        4.16        9.47      4.13 o
   3   6   9     1538.90     1564.05     24.04 o
   4   6   9        4.62        6.54      4.17 o
   5   6   9      260.04      262.82     10.85 o
   6   6   9      569.49      639.43     19.80 o
   7   6   9       36.79       19.43      7.03 o
 -10   7   9       32.65       22.64      5.82 o
  -9   7   9       68.67       68.06      6.91 o
  -8   7   9      991.99      989.84     19.53 o
  -7   7   9        2.12        0.02      3.19 o
  -6   7   9      297.61      277.24      9.64 o
  -5   7   9       10.53        6.30      3.82 o
  -4   7   9       68.14       56.14      4.72 o
  -3   7   9      327.85      313.69     11.97 o
  -2   7   9      192.33      183.13     10.24 o
  -1   7   9        0.45       -2.27      3.58 o
   0   7   9       73.63       80.10      6.29 o
   1   7   9        0.78        1.16      3.79 o
   2   7   9     2051.03     2023.81     31.85 o
   3   7   9        2.98       -3.55      3.55 o
   4   7   9       16.31       13.96      4.63 o
   5   7   9       10.85        5.09      5.19 o
   6   7   9      410.21      414.03     19.15 o
   7   7   9       13.28        4.38      7.67 o
  -9   8   9       19.47       19.06      5.99 o
  -8   8   9        0.16        2.90      4.10 o
  -7   8   9      235.58      237.96     10.46 o
  -6   8   9       85.09      115.44      7.41 o
  -5   8   9     1441.70     1498.25     26.17 o
  -4   8   9      339.12      294.44     12.85 o
  -3   8   9      443.80      485.80     18.29 o
  -2   8   9      580.12      648.29     19.86 o
  -1   8   9      564.52      610.67     22.74 o
   0   8   9       58.93       56.77     10.82 o
   1   8   9      224.96      245.34     11.63 o
   2   8   9        8.08       12.93      4.00 o
   3   8   9       10.30        3.69      3.94 o
   4   8   9       93.05       89.58      8.28 o
   5   8   9      482.92      508.95     23.37 o
   6   8   9      526.74      554.68     21.81 o
  -8   9   9      183.49      186.23     10.64 o
  -7   9   9      272.74      295.28     12.91 o
  -6   9   9      323.18      306.61     12.24 o
  -5   9   9      355.88      366.80     12.77 o
  -4   9   9      324.30      305.70     15.78 o
  -3   9   9      556.36      558.44     20.31 o
  -2   9   9      389.23      384.29     18.28 o
  -1   9   9      112.87      131.87     12.46 o
   0   9   9      486.00      487.23     23.00 o
   1   9   9       96.95      102.97      9.92 o
   2   9   9      279.99      274.37     11.46 o
   3   9   9       60.68       81.23     10.28 o
   4   9   9      192.88      167.54     16.19 o
   5   9   9       64.83       48.06      9.55 o
  -6  10   9        0.06       -4.64      4.64 o
  -5  10   9       10.15       11.36      5.92 o
  -4  10   9      127.26      127.99     11.88 o
  -3  10   9      237.89      244.86     20.13 o
  -2  10   9       10.73       15.31      7.86 o
  -1  10   9        7.91       12.24      7.35 o
   0  10   9       73.74      106.43     11.94 o
   1  10   9      311.73      381.62     29.91 o
   2  10   9        8.45        3.35      6.50 o
   3  10   9      900.39      912.66     31.22 o
  -4  11   9      361.18      404.07     28.13 o
  -3  11   9       29.40       28.39     14.88 o
  -2  11   9      232.50      281.72     30.01 o
  -1  11   9       68.79       75.14     17.90 o
   0  11   9      682.23      649.56    102.06 o
   1  11   9       76.99       72.52     16.09 o
 -12   0  10       35.38       22.80      7.63 o
 -10   0  10      874.45      868.98     23.53 o
  -8   0  10       36.68       31.75      4.53 o
  -6   0  10     5193.34     5096.30     49.32 o
  -4   0  10        8.20       13.88      9.80 o
  -2   0  10      746.17      706.46     13.71 o
   0   0  10      180.24      172.26      7.85 o
   2   0  10      720.57      681.24     21.32 o
   4   0  10     2139.12     2139.63     49.27 o
   6   0  10      264.43      236.85     15.81 o
   8   0  10        1.48       -2.58      7.82 o
 -12   1  10        4.16        4.02      4.83 o
 -11   1  10       21.49       19.66      4.90 o
 -10   1  10       65.53       58.96      5.62 o
  -9   1  10       65.61       76.23      5.05 o
  -8   1  10      159.36      159.96      6.00 o
  -7   1  10        5.81        4.22      2.23 o
  -6   1  10      276.61      255.23      4.67 o
  -5   1  10      144.07      151.14      6.03 o
  -4   1  10      333.54      298.75      7.18 o
  -3   1  10      965.10      981.58     15.18 o
  -2   1  10      371.32      368.85     13.54 o
  -1   1  10       28.44       34.32      2.89 o
   0   1  10      239.64      259.09      6.72 o
   1   1  10     1756.14     1728.10     26.02 o
   2   1  10       35.38       37.58      4.85 o
   3   1  10      483.99      518.37     13.90 o
   4   1  10       73.60       73.19      7.29 o
   5   1  10        1.56       -1.32      3.93 o
   6   1  10        6.20        2.98      4.33 o
   7   1  10      592.32      576.15     20.59 o
   8   1  10      393.10      414.78     20.02 o
 -11   2  10       11.68       11.45      4.54 o
 -10   2  10       19.67       18.00      4.20 o
  -9   2  10      921.42      929.93     15.07 o
  -8   2  10      283.52      304.11      7.79 o
  -7   2  10       84.32       76.13      4.80 o
  -6   2  10        9.60       10.37      2.12 o
  -5   2  10        0.25        0.34      2.16 o
  -4   2  10     1993.61     1979.78     27.39 o
  -3   2  10       63.80       62.09      4.85 o
  -2   2  10      707.32      741.69     15.22 o
  -1   2  10      150.06      140.49      5.19 o
   0   2  10      721.36      763.33     14.38 o
   1   2  10     2554.54     2575.92     35.69 o
   2   2  10        3.84        6.95      4.02 o
   3   2  10       16.23       10.67      4.36 o
   4   2  10      754.21      723.66     15.43 o
   5   2  10        1.16        4.02      4.12 o
   6   2  10      378.63      380.05     13.55 o
   7   2  10        1.19        0.36      4.82 o
   8   2  10      210.12      191.60     15.79 o
 -11   3  10      657.91      637.21     14.68 o
 -10   3  10       28.96       37.98      4.78 o
  -9   3  10      246.72      208.73      7.59 o
  -8   3  10      219.54      212.31      7.15 o
  -7   3  10      298.25      283.05      7.81 o
  -6   3  10      237.07      229.28      6.10 o
  -5   3  10      994.76      988.71     13.55 o
  -4   3  10      302.28      307.67      5.98 o
  -3   3  10      344.72      303.77      6.90 o
  -2   3  10      170.91      147.58      5.84 o
  -1   3  10     1319.94     1298.81     17.28 o
   0   3  10       40.14       42.26      4.03 o
   1   3  10        2.54        4.88      3.58 o
   2   3  10        3.68       -0.78      3.20 o
   3   3  10      652.81      620.45     14.66 o
   4   3  10      293.59      285.60      9.93 o
   5   3  10     2128.66     2145.31     31.04 o
   6   3  10        7.96       12.41      4.81 o
   7   3  10       16.77        3.32      6.12 o
   8   3  10        5.65        1.46      7.22 o
 -11   4  10        2.15       10.31      4.83 o
 -10   4  10      208.45      229.08      9.45 o
  -9   4  10       13.83       17.06      3.69 o
  -8   4  10      789.25      820.47     14.40 o
  -7   4  10       14.73        6.59      3.16 o
  -6   4  10       49.93       41.63      4.65 o
  -5   4  10      104.93      109.44      4.92 o
  -4   4  10      436.68      417.04      9.43 o
  -3   4  10       77.42       84.14      4.96 o
  -2   4  10     1010.90     1033.10     16.00 o
  -1   4  10      376.19      374.14      9.14 o
   0   4  10       50.55       46.49      4.92 o
   1   4  10       56.89       51.51      5.49 o
   2   4  10     1828.62     1827.21     36.94 o
   3   4  10      251.53      245.22     10.68 o
   4   4  10       31.74       37.70      5.22 o
   5   4  10        3.56       -3.84      3.84 o
   6   4  10      392.80      393.30     13.84 o
   7   4  10        7.78        4.62      6.32 o
   8   4  10       76.12       65.13     12.60 o
 -10   5  10      628.22      666.99     15.89 o
  -9   5  10      193.65      185.53      9.36 o
  -8   5  10      163.42      147.19     11.14 o
  -7   5  10      818.81      813.10     15.24 o
  -6   5  10      477.96      483.95     11.24 o
  -5   5  10      679.96      692.94     13.42 o
  -4   5  10      693.49      687.38     14.45 o
  -3   5  10      192.10      214.23      8.83 o
  -2   5  10      396.70      370.71     11.59 o
  -1   5  10      275.51      274.58     10.29 o
   0   5  10      205.92      185.30      9.97 o
   1   5  10        2.12        0.68      3.12 o
   2   5  10       68.41       70.98      6.05 o
   3   5  10      246.73      257.07     12.25 o
   4   5  10      198.84      236.80      9.77 o
   5   5  10      564.59      570.15     15.16 o
   6   5  10      364.09      365.20     21.79 o
   7   5  10       27.12       34.94      8.40 o
 -10   6  10       60.88       57.02      6.75 o
  -9   6  10      190.80      205.54      9.90 o
  -8   6  10        2.21        3.89      4.06 o
  -7   6  10      310.71      333.74     11.20 o
  -6   6  10      722.03      714.06     15.09 o
  -5   6  10      144.13      142.75      8.23 o
  -4   6  10      962.69      944.17     20.45 o
  -3   6  10      105.23      109.52      8.55 o
  -2   6  10       48.87       38.77      7.08 o
  -1   6  10       46.12       51.19      6.97 o
   0   6  10      779.25      807.37     16.61 o
   1   6  10     1798.05     1727.24     40.88 o
   2   6  10       55.15       40.10      6.36 o
   3   6  10       74.09       70.40      8.67 o
   4   6  10      778.61      838.65     18.35 o
   5   6  10       91.48       97.87     10.42 o
   6   6  10      168.19      213.81     15.83 o
   7   6  10       45.85       53.66      9.02 o
  -9   7  10      232.86      227.12     11.02 o
  -8   7  10        4.18        9.95      4.67 o
  -7   7  10      660.12      702.21     16.39 o
  -6   7  10      360.87      378.88     13.30 o
  -5   7  10      720.87      742.57     17.47 o
  -4   7  10        3.72        4.52      5.00 o
  -3   7  10     1712.31     1818.48     35.01 o
  -2   7  10       61.44       49.98      8.49 o
  -1   7  10      121.10      118.67     10.64 o
   0   7  10       40.44       33.72      4.98 o
   1   7  10      676.08      697.14     22.48 o
   2   7  10       15.66       16.87      5.59 o
   3   7  10       68.71       79.79      7.62 o
   4   7  10      105.93      116.51      7.98 o
   5   7  10       15.48       17.66      5.66 o
   6   7  10        0.15       -1.44      6.09 o
  -8   8  10       16.81        8.53      5.38 o
  -7   8  10      651.42      669.47     17.76 o
  -6   8  10     1534.83     1538.06     27.16 o
  -5   8  10      133.06      126.83      8.49 o
  -4   8  10        1.84       -1.23      4.14 o
  -3   8  10       13.68        7.50      5.70 o
  -2   8  10      172.03      164.54     11.98 o
  -1   8  10       70.79       71.49      9.45 o
   0   8  10       37.94       42.00      7.30 o
   1   8  10      987.95      991.51     21.87 o
   2   8  10      106.64      104.55      9.47 o
   3   8  10      658.08      684.73     21.91 o
   4   8  10       54.97       55.49      7.16 o
   5   8  10       55.21       28.19      7.81 o
  -7   9  10      107.61       88.53      8.98 o
  -6   9  10        2.59        5.92      5.14 o
  -5   9  10       16.45       22.95      4.98 o
  -4   9  10      117.34      130.09     11.55 o
  -3   9  10       28.12       15.80      7.70 o
  -2   9  10     1160.50     1134.20     54.63 o
  -1   9  10      422.66      413.13     26.52 o
   0   9  10       35.73       24.76      7.27 o
   1   9  10      574.61      616.92     23.57 o
   2   9  10        0.94       -2.35      6.34 o
   3   9  10      265.89      268.63     18.51 o
   4   9  10        5.01       -1.32      8.28 o
  -5  10  10       25.47       10.31      5.31 o
  -4  10  10      334.84      374.98     28.76 o
  -3  10  10       26.43       31.49     10.96 o
  -2  10  10       89.94       90.75     20.51 o
  -1  10  10      137.58      143.19     19.45 o
   0  10  10      570.04      590.42     24.40 o
   1  10  10        3.14       12.33      8.97 o
   2  10  10      459.46      527.81     48.99 o
 -11   0  11      371.37      311.76     18.81 o
  -9   0  11       46.04       41.23      6.02 o
  -7   0  11      130.17      137.56      6.07 o
  -5   0  11     1579.78     1494.45     22.81 o
  -3   0  11       61.80       55.80      5.97 o
  -1   0  11     1969.52     2044.06     32.86 o
   1   0  11       96.44      115.20      9.40 o
   3   0  11     1265.08     1289.65     34.39 o
   5   0  11      217.88      210.84     21.98 o
   7   0  11        5.73        4.93      7.51 o
 -11   1  11       18.30       23.98      5.35 o
 -10   1  11      105.25      115.02      7.50 o
  -9   1  11        0.43        2.44      2.98 o
  -8   1  11      545.70      560.21      9.54 o
  -7   1  11      501.95      454.21      7.53 o
  -6   1  11      879.54      863.71     12.23 o
  -5   1  11      341.80      334.23      7.19 o
  -4   1  11     1965.16     1947.48     28.91 o
  -3   1  11      469.91      438.46     15.19 o
  -2   1  11      524.64      496.79      9.31 o
  -1   1  11       75.69       63.33      3.62 o
   0   1  11      231.57      212.41      8.15 o
   1   1  11      708.55      720.99     16.43 o
   2   1  11      574.37      547.80     13.88 o
   3   1  11        1.53        1.58      4.22 o
   4   1  11       24.15       13.51      5.02 o
   5   1  11       18.21        8.78      5.27 o
   6   1  11      409.91      398.90     14.59 o
   7   1  11      224.30      207.45     13.55 o
 -11   2  11       53.79       52.52      6.50 o
 -10   2  11      246.33      237.26      9.35 o
  -9   2  11      353.09      377.28     10.00 o
  -8   2  11      454.27      456.60     10.96 o
  -7   2  11     1426.10     1412.40     16.89 o
  -6   2  11     2081.85     2072.31     21.82 o
  -5   2  11      586.71      607.80     12.06 o
  -4   2  11       61.56       69.02      4.79 o
  -3   2  11      621.47      673.29     13.91 o
  -2   2  11        1.10        2.66      2.10 o
  -1   2  11       46.93       45.94      3.77 o
   0   2  11      967.69      965.92     17.05 o
   1   2  11      816.91      832.37     19.96 o
   2   2  11      149.89      159.32      8.72 o
   3   2  11     1249.72     1273.63     34.75 o
   4   2  11     1131.76     1053.19     21.23 o
   5   2  11      595.59      562.18     16.35 o
   6   2  11       65.45       75.20      7.57 o
   7   2  11      136.96      145.02     14.91 o
 -11   3  11       63.81       66.87      6.70 o
 -10   3  11      331.85      380.39     11.98 o
  -9   3  11       54.57       39.96      4.46 o
  -8   3  11      156.16      159.59      7.65 o
  -7   3  11      286.15      304.31     11.76 o
  -6   3  11      627.94      613.51     11.17 o
  -5   3  11      200.77      208.28      6.59 o
  -4   3  11        2.66        2.68      2.61 o
  -3   3  11      171.69      180.57      5.71 o
  -2   3  11       89.96       93.62      5.78 o
  -1   3  11       41.58       41.82      5.36 o
   0   3  11      399.79      398.32     10.74 o
   1   3  11     1062.92     1079.75     20.25 o
   2   3  11       66.02       65.48      5.87 o
   3   3  11       20.30       17.00      4.94 o
   4   3  11     2610.13     2670.31     39.14 o
   5   3  11       96.72       80.05      6.86 o
   6   3  11       42.37       48.97      6.95 o
   7   3  11        1.53       -1.84      6.14 o
 -10   4  11       64.67       53.87      5.99 o
  -9   4  11      244.60      275.00     12.42 o
  -8   4  11       30.91       25.71      5.55 o
  -7   4  11       13.57       11.47      3.39 o
  -6   4  11      166.30      157.42      6.25 o
  -5   4  11      671.26      689.79     12.74 o
  -4   4  11        0.94        0.78      3.47 o
  -3   4  11     2580.98     2519.25     29.31 o
  -2   4  11        6.22        6.78      3.03 o
  -1   4  11      466.70      477.69     10.78 o
   0   4  11      331.20      350.14     11.01 o
   1   4  11      205.81      208.48      9.83 o
   2   4  11      186.18      174.93      9.71 o
   3   4  11       34.27       34.85      5.49 o
   4   4  11        9.39        9.57      4.89 o
   5   4  11       29.94       32.62      6.13 o
   6   4  11        1.19        3.96      5.49 o
   7   4  11      335.39      357.03     19.53 o
 -10   5  11      132.85      124.47     11.77 o
  -9   5  11       57.38       46.77      6.09 o
  -8   5  11       96.08       90.06      7.05 o
  -7   5  11      960.69      924.44     16.24 o
  -6   5  11      204.94      198.81      7.90 o
  -5   5  11     1053.98     1073.59     21.19 o
  -4   5  11      368.28      391.32     13.25 o
  -3   5  11        4.38        3.18      3.96 o
  -2   5  11      668.69      702.41     18.67 o
  -1   5  11       45.72       44.45      5.90 o
   0   5  11      486.78      478.37     13.36 o
   1   5  11      206.60      222.42     10.69 o
   2   5  11      522.83      513.67     24.60 o
   3   5  11      122.11      116.94      8.98 o
   4   5  11      811.27      795.82     23.59 o
   5   5  11      395.19      393.72     17.89 o
   6   5  11      147.72      148.51     12.99 o
  -9   6  11       35.43       36.96      6.08 o
  -8   6  11       25.22       18.75      4.87 o
  -7   6  11      391.81      438.71     16.73 o
  -6   6  11      205.11      181.92      9.00 o
  -5   6  11        3.25        0.33      4.20 o
  -4   6  11      143.06      162.17     10.21 o
  -3   6  11      113.84      105.52      8.62 o
  -2   6  11        1.57        0.01      4.75 o
  -1   6  11      314.45      323.56     10.44 o
   0   6  11      507.43      513.89     12.85 o
   1   6  11      320.50      312.25     11.84 o
   2   6  11      188.04      161.75     10.39 o
   3   6  11      284.21      263.94     13.47 o
   4   6  11      397.70      437.68     16.59 o
   5   6  11      244.37      250.00     15.81 o
   6   6  11        1.82        0.01      8.63 o
  -8   7  11      322.88      339.20     15.55 o
  -7   7  11       69.46       59.48      6.68 o
  -6   7  11        3.69       -0.74      4.51 o
  -5   7  11      159.83      150.96     13.75 o
  -4   7  11      557.59      570.59     18.12 o
  -3   7  11       64.72       79.24      8.51 o
  -2   7  11      185.73      195.39     13.18 o
  -1   7  11        0.93       -1.48      5.05 o
   0   7  11      115.52      109.13      9.69 o
   1   7  11        0.61        4.14      4.25 o
   2   7  11      797.76      868.67     20.91 o
   3   7  11        4.38        0.91      4.78 o
   4   7  11      543.86      529.92     21.16 o
   5   7  11       67.66       39.48      9.84 o
  -7   8  11      130.31      141.78      9.55 o
  -6   8  11       98.49      105.70      8.38 o
  -5   8  11      311.71      296.30     15.82 o
  -4   8  11      173.91      183.25     12.52 o
  -3   8  11        1.49       -0.40      5.36 o
  -2   8  11       10.24        8.23      5.96 o
  -1   8  11     1226.47     1209.82     28.21 o
   0   8  11       52.27       42.72      7.34 o
   1   8  11      157.85      175.09     12.49 o
   2   8  11       12.36       17.86      6.80 o
   3   8  11      189.55      189.77     15.52 o
   4   8  11       78.72       74.21     15.32 o
  -6   9  11       99.63       96.93      8.69 o
  -5   9  11      325.85      352.27     18.22 o
  -4   9  11      107.87      124.68     11.52 o
  -3   9  11       36.65       18.03      6.93 o
  -2   9  11      187.47      215.96     16.13 o
  -1   9  11        0.63       -1.91      5.85 o
   0   9  11      207.13      232.44     16.00 o
   1   9  11       68.00       69.07     10.49 o
   2   9  11       16.78       13.09      9.26 o
  -3  10  11      554.14      594.50     26.17 o
  -2  10  11        0.10        8.19      7.74 o
  -1  10  11      121.96      108.00     11.12 o
   0  10  11      171.83      163.02     17.27 o
 -10   0  12      283.43      272.14     16.16 o
  -8   0  12       94.83       81.33      5.50 o
  -6   0  12     1212.97     1204.18     26.68 o
  -2   0  12      755.14      745.64     14.88 o
   0   0  12     1417.23     1379.12     31.09 o
   2   0  12      106.43       98.08     16.19 o
   4   0  12      170.15      166.85     17.58 o
   6   0  12       15.80       -7.35      7.66 o
 -10   1  12      222.94      264.00     10.06 o
  -9   1  12      244.53      259.68      9.56 o
  -8   1  12      225.31      200.72      6.60 o
  -7   1  12       92.85       95.58      5.96 o
  -6   1  12      126.75      125.99      6.74 o
  -5   1  12      362.57      345.25     14.87 o
  -4   1  12      338.29      330.94     11.01 o
  -3   1  12     1441.66     1421.29     21.99 o
  -2   1  12       75.28       71.40      3.91 o
  -1   1  12       32.97       33.54      3.70 o
   0   1  12       92.83       79.29      5.53 o
   1   1  12      204.13      198.63      9.02 o
   2   1  12      854.73      826.84     18.08 o
   3   1  12      164.04      141.62      9.31 o
   4   1  12      659.94      581.87     16.93 o
   5   1  12       74.45       87.27      8.85 o
   6   1  12       13.53       20.24      6.86 o
   7   1  12      289.75      298.47     19.53 o
 -10   2  12       43.35       44.63      5.33 o
  -9   2  12       23.60       24.34      3.92 o
  -8   2  12      123.63      121.83      6.42 o
  -7   2  12      219.70      227.23      7.43 o
  -6   2  12        3.74        3.44      2.83 o
  -5   2  12       73.79       75.79      5.52 o
  -4   2  12       20.79       20.43      3.60 o
  -3   2  12       20.23       14.93      3.74 o
  -2   2  12       70.70       83.59      7.30 o
  -1   2  12       49.29       33.81      4.02 o
   0   2  12      228.02      222.86      8.88 o
   1   2  12      302.75      320.68     15.18 o
   2   2  12      549.02      561.20     15.40 o
   3   2  12      106.23      134.91      9.17 o
   4   2  12      242.93      247.76     11.64 o
   5   2  12        0.54        0.14      4.89 o
   6   2  12      109.12       93.36     10.65 o
 -10   3  12        4.86        2.03      4.20 o
  -9   3  12       37.38       37.12      4.55 o
  -8   3  12        0.11       -2.15      3.24 o
  -7   3  12      750.20      772.62     15.58 o
  -6   3  12       71.28       75.16      5.23 o
  -5   3  12      302.33      316.16      8.97 o
  -4   3  12      159.61      149.07      8.20 o
  -3   3  12       95.68       89.09      5.08 o
  -2   3  12       24.62       26.38      3.76 o
  -1   3  12      726.71      731.07     13.47 o
   0   3  12      375.29      360.47     10.50 o
   1   3  12      200.86      219.44      9.20 o
   2   3  12       46.28       56.78      5.86 o
   3   3  12      509.66      481.98     14.29 o
   4   3  12       43.35       26.24      5.55 o
   5   3  12     1296.78     1262.48     25.67 o
   6   3  12        3.82       -6.06      6.06 o
 -10   4  12       27.38       21.09      5.52 o
  -9   4  12        3.65       -0.02      4.03 o
  -8   4  12     1388.00     1379.37     25.53 o
  -7   4  12        4.36       11.20      4.11 o
  -6   4  12      464.18      466.73     12.30 o
  -5   4  12        7.07        4.56      3.62 o
  -4   4  12     2131.69     2217.04     32.36 o
  -3   4  12        4.45        0.39      3.37 o
  -2   4  12      493.16      486.73     12.91 o
  -1   4  12       19.93       20.81      5.23 o
   0   4  12       16.69       23.23      4.68 o
   1   4  12       53.61       61.40      6.29 o
   2   4  12      337.90      317.50     15.72 o
   3   4  12       31.64       32.29      5.77 o
   4   4  12        3.27       13.94      5.39 o
   5   4  12       77.09       60.90      8.62 o
   6   4  12      403.51      410.58     22.33 o
  -9   5  12      135.09      152.92      9.10 o
  -8   5  12      315.50      353.18     11.80 o
  -7   5  12      190.11      227.81     11.49 o
  -6   5  12       13.84       18.87      5.34 o
  -5   5  12       67.97       71.39      7.80 o
  -4   5  12      851.87      849.82     17.72 o
  -3   5  12        3.41        5.38      3.81 o
  -2   5  12      245.80      260.83      9.92 o
  -1   5  12      296.64      299.37     12.04 o
   0   5  12      283.81      317.25     12.09 o
   1   5  12      451.54      466.53     14.67 o
   2   5  12       22.66       20.61      5.74 o
   3   5  12      194.55      182.07     10.39 o
   4   5  12      143.37      124.75      9.54 o
   5   5  12      214.41      267.97     21.57 o
  -8   6  12      100.22      101.17      8.22 o
  -7   6  12       83.08       91.94      7.00 o
  -6   6  12      405.32      416.53     14.51 o
  -5   6  12       61.27       56.21      7.09 o
  -4   6  12       11.42        7.37      4.93 o
  -3   6  12        6.68        7.60      4.81 o
  -2   6  12      278.15      299.66     15.43 o
  -1   6  12       80.11       83.03      9.69 o
   0   6  12      555.57      571.20     14.11 o
   1   6  12      330.45      336.98     14.05 o
   2   6  12      134.76      138.73     13.94 o
   3   6  12      102.90      110.82      9.50 o
   4   6  12      794.05      825.67     24.61 o
   5   6  12       13.69        8.66      6.94 o
  -7   7  12       91.44       78.15      7.18 o
  -6   7  12        5.75       12.41      5.33 o
  -5   7  12      507.03      477.51     20.48 o
  -4   7  12        6.45       11.57      5.90 o
  -3   7  12     1212.21     1194.79     27.45 o
  -2   7  12        6.29        2.70      5.71 o
  -1   7  12       10.92       16.39      5.73 o
   0   7  12       10.20        6.13      5.61 o
   1   7  12      402.69      395.34     21.79 o
   2   7  12       27.24       13.90      6.12 o
   3   7  12      207.70      221.09     12.89 o
   4   7  12       39.60       33.16      7.97 o
  -6   8  12      488.90      547.16     20.47 o
  -5   8  12       11.42       15.54      6.75 o
  -4   8  12       87.82      108.91     10.31 o
  -3   8  12       70.26       57.65      8.49 o
  -2   8  12      678.62      702.76     24.35 o
  -1   8  12       13.99        9.60      6.38 o
   0   8  12      387.38      411.24     18.97 o
   1   8  12       39.85       47.30      8.09 o
   2   8  12       50.63       56.64      8.91 o
  -4   9  12      195.94      235.04     15.26 o
  -3   9  12      272.17      283.24     16.53 o
  -2   9  12      124.26      130.57     12.11 o
  -1   9  12      643.97      643.38     23.98 o
   0   9  12      234.67      252.90     24.33 o
  -9   0  13      118.72      117.68      8.18 o
  -7   0  13      878.69      897.06     22.92 o
  -5   0  13     1076.15     1079.58     31.19 o
  -3   0  13      529.86      531.53     22.86 o
  -1   0  13     1676.32     1653.65     34.10 o
   1   0  13       56.82       57.74      8.04 o
   3   0  13      866.96      841.94     31.98 o
   5   0  13      356.71      336.41     22.45 o
 -10   1  13       18.17       13.89      4.37 o
  -9   1  13      107.69      101.40      5.53 o
  -8   1  13      561.17      576.78     11.68 o
  -7   1  13      253.83      259.72     14.61 o
  -6   1  13      140.85      132.43     14.09 o
  -5   1  13      224.94      211.98     13.16 o
  -4   1  13      690.47      703.57     25.31 o
  -3   1  13       52.82       56.89      4.29 o
  -2   1  13       78.36       83.72      5.10 o
  -1   1  13        9.83        6.15      4.01 o
   0   1  13      106.96      107.89      6.64 o
   1   1  13        5.05        4.68      3.98 o
   2   1  13     1822.02     1803.05     30.32 o
   3   1  13        2.70       -2.83      4.56 o
   4   1  13       41.67       33.84      6.60 o
   5   1  13        3.02       -3.16      5.45 o
  -9   2  13      155.50      167.89      9.55 o
  -8   2  13       41.09       35.04      4.27 o
  -7   2  13      374.65      393.76     10.69 o
  -6   2  13       42.64       39.57      8.45 o
  -5   2  13        5.13        2.80      3.76 o
  -4   2  13       12.82       10.77      3.68 o
  -3   2  13      428.69      411.56     10.05 o
  -2   2  13       19.20       14.65      4.36 o
  -1   2  13      162.97      162.62      7.32 o
   0   2  13       72.00       70.71      5.90 o
   1   2  13      662.03      670.67     16.80 o
   2   2  13        0.02       -4.39      4.39 o
   3   2  13      107.67       98.91      8.76 o
   4   2  13        3.14        1.75      4.86 o
   5   2  13       30.62       22.71      7.39 o
  -9   3  13        4.03       -1.72      4.35 o
  -8   3  13        8.73        4.35      4.14 o
  -7   3  13      267.88      249.21     10.74 o
  -6   3  13      561.98      567.85     13.05 o
  -5   3  13       14.47       19.18      4.62 o
  -4   3  13        7.73        6.41      4.22 o
  -3   3  13      243.24      256.84      7.70 o
  -2   3  13      342.07      362.26     10.68 o
  -1   3  13        8.58        7.25      3.59 o
   0   3  13     1060.44     1074.14     18.48 o
   1   3  13        2.97       -1.75      3.68 o
   2   3  13       30.58       31.32      5.42 o
   3   3  13      287.51      303.21     12.71 o
   4   3  13      436.09      440.80     16.15 o
   5   3  13      163.06      146.29     17.79 o
  -9   4  13      686.40      703.07     15.79 o
  -8   4  13        0.08        7.53      5.90 o
  -7   4  13       11.01       13.41      4.89 o
  -6   4  13       33.53       32.32      4.83 o
  -5   4  13      487.83      503.39     12.51 o
  -4   4  13       90.03       84.13      6.26 o
  -3   4  13     1382.80     1413.89     21.47 o
  -2   4  13        3.25        6.08      3.78 o
  -1   4  13        5.05        2.33      3.62 o
   0   4  13      112.42      114.38      7.73 o
   1   4  13      395.92      432.36     12.90 o
   2   4  13        4.01        1.71      4.34 o
   3   4  13       72.19       70.89      7.52 o
   4   4  13       15.28       12.47      5.82 o
   5   4  13      168.24      177.38     13.87 o
  -8   5  13      101.97      111.68      8.87 o
  -7   5  13      255.29      252.22     11.85 o
  -6   5  13      361.26      343.22     12.98 o
  -5   5  13      832.43      780.52     18.97 o
  -4   5  13      119.24      123.32      7.86 o
  -3   5  13      120.24      106.65      7.45 o
  -2   5  13      277.78      289.83     13.39 o
  -1   5  13      178.47      176.25     10.25 o
   0   5  13      175.78      175.34      9.68 o
   1   5  13       46.88       41.69      8.70 o
   2   5  13        5.94        2.23      4.51 o
   3   5  13      207.11      228.62     11.88 o
   4   5  13      163.14      190.21     13.74 o
  -7   6  13      131.59      129.84     12.29 o
  -6   6  13       74.97       82.05     10.89 o
  -5   6  13       71.23       76.44      9.52 o
  -4   6  13      266.93      275.28     13.39 o
  -3   6  13       36.98       33.99      6.28 o
  -2   6  13       18.84       10.92      5.03 o
  -1   6  13      281.02      287.84     14.49 o
   0   6  13      118.31      104.11      9.19 o
   1   6  13       75.13       86.04      8.23 o
   2   6  13        3.85        5.74      5.65 o
   3   6  13       97.36       92.34      9.05 o
  -6   7  13       55.40       58.88      7.91 o
  -5   7  13        0.46       -4.97      5.31 o
  -4   7  13      333.66      354.25     16.34 o
  -3   7  13       19.61       13.29      6.24 o
  -2   7  13      279.43      308.49     13.72 o
  -1   7  13       20.15       15.80      6.12 o
   0   7  13       70.64       57.56      8.25 o
   1   7  13       26.23       32.32      6.54 o
   2   7  13      917.50      915.77     23.58 o
  -4   8  13      343.37      407.44     19.59 o
  -3   8  13        3.82       -5.70      5.70 o
  -2   8  13      147.89      156.88     10.97 o
  -1   8  13      686.73      696.13     21.63 o
   0   8  13      169.71      167.90     15.54 o
  -8   0  14       73.82       68.59      7.88 o
  -6   0  14      422.13      427.81     73.48 o
  -4   0  14       87.95       73.48      8.98 o
  -2   0  14     1111.67     1045.74     27.20 o
   0   0  14      912.88      901.46     36.58 o
   2   0  14       12.62        7.63      7.04 o
   4   0  14       30.44       20.93      9.31 o
  -9   1  14      359.42      371.16     13.20 o
  -8   1  14       92.29      107.74     10.21 o
  -7   1  14       72.47       77.84      6.96 o
  -6   1  14      113.08      127.65     11.21 o
  -5   1  14       19.16        5.91      9.86 o
  -4   1  14      465.19      479.25     21.76 o
  -3   1  14      285.72      272.34     16.33 o
  -2   1  14      200.33      175.20      9.58 o
  -1   1  14      259.57      247.39     10.53 o
   0   1  14      293.60      281.65     11.74 o
   1   1  14      498.53      490.26     13.73 o
   2   1  14      189.19      194.09     10.60 o
   3   1  14      102.93      101.55      8.94 o
   4   1  14       11.44       21.49      6.49 o
  -8   2  14      197.81      226.37      8.42 o
  -7   2  14      171.24      172.44     11.20 o
  -6   2  14      315.06      336.28     20.56 o
  -5   2  14        3.34       11.46     11.84 o
  -4   2  14      112.31      112.95      6.96 o
  -3   2  14      472.01      444.55     13.08 o
  -2   2  14       79.52       94.29     14.53 o
  -1   2  14        2.80       -3.50      3.50 o
   0   2  14       41.97       34.66      5.66 o
   1   2  14      103.54      109.31      8.00 o
   2   2  14      235.36      219.86     13.18 o
   3   2  14       96.78       97.04      8.21 o
   4   2  14       93.10       76.66      7.97 o
  -8   3  14        0.72        1.34      4.14 o
  -7   3  14      513.64      518.39     13.02 o
  -6   3  14      141.13      139.52     11.34 o
  -5   3  14      638.45      627.74     17.09 o
  -4   3  14       82.15       90.35      5.91 o
  -3   3  14       15.52       14.77      3.83 o
  -2   3  14      102.55       94.87      7.90 o
  -1   3  14      236.76      270.26      9.64 o
   0   3  14       27.12       21.74      6.39 o
   1   3  14        1.01       -1.58      4.24 o
   2   3  14       33.93       33.19      5.71 o
   3   3  14        3.69        0.96      5.00 o
   4   3  14       44.24       30.33      7.30 o
  -8   4  14      395.14      432.07     14.57 o
  -7   4  14        3.83       10.98      4.77 o
  -6   4  14       87.53       77.96      6.27 o
  -5   4  14        8.87        6.31      4.31 o
  -4   4  14      935.50      981.27     20.40 o
  -3   4  14       63.15       56.46      5.29 o
  -2   4  14      219.39      207.22     10.08 o
  -1   4  14       12.65        8.60      4.52 o
   0   4  14      149.48      148.58      8.89 o
   1   4  14        0.10       -1.79      4.43 o
   2   4  14      469.86      512.88     15.46 o
   3   4  14        4.49        6.83      5.44 o
  -7   5  14       99.01      112.47     10.39 o
  -6   5  14        8.51        5.77      5.04 o
  -5   5  14       37.02       51.18      6.83 o
  -4   5  14       11.60        8.25      5.22 o
  -3   5  14      153.52      163.65     12.85 o
  -2   5  14      595.43      588.22     22.98 o
  -1   5  14      365.98      340.93     13.91 o
   0   5  14        0.80       -4.24      4.24 o
   1   5  14      181.83      198.94     11.42 o
   2   5  14        0.92       -5.12      5.12 o
  -6   6  14      502.11      538.51     17.79 o
  -5   6  14       55.66       48.64      7.64 o
  -4   6  14      163.67      164.16     12.00 o
  -3   6  14        1.27        4.15      4.57 o
  -2   6  14        1.94        6.24      4.98 o
  -1   6  14      124.08      126.53     10.04 o
   0   6  14      172.20      154.69     11.16 o
   1   6  14       10.52       16.86      5.96 o
  -3   7  14      462.64      521.88     17.02 o
  -2   7  14       10.59        6.99      5.78 o
  -1   7  14       20.23       15.63      6.58 o
  -7   0  15      103.88      100.20     10.42 o
  -5   0  15      552.36      509.49     51.44 o
  -3   0  15        2.76        4.08      6.53 o
  -1   0  15      933.63     1007.10     35.93 o
   1   0  15       75.76       74.73     11.82 o
   3   0  15      296.64      274.80     19.47 o
  -7   1  15      106.66      119.77     11.76 o
  -6   1  15        5.91       -1.85      5.57 o
  -5   1  15      161.46      178.37     13.49 o
  -4   1  15       31.32       30.93      8.03 o
  -3   1  15       27.37       25.23      5.46 o
  -2   1  15      124.38      112.99      8.11 o
  -1   1  15       51.29       31.24      5.77 o
   0   1  15      108.88      100.81      8.36 o
   1   1  15        5.47        7.58      5.74 o
   2   1  15      257.77      262.41     13.60 o
  -7   2  15        3.33        5.24     11.24 o
  -6   2  15      417.80      415.96     20.90 o
  -5   2  15        8.85       10.00      7.00 o
  -4   2  15       39.87       41.60      9.14 o
  -3   2  15       61.02       56.36      4.73 o
  -2   2  15      499.97      484.49     15.97 o
  -1   2  15       54.78       48.17      6.21 o
   0   2  15      153.43      151.39     10.28 o
   1   2  15      105.76      114.30      9.06 o
   2   2  15       16.81       10.28      5.54 o
  -7   3  15      169.50      172.20     15.91 o
  -6   3  15      322.21      340.03     15.48 o
  -5   3  15        1.50        0.14      4.36 o
  -4   3  15      112.61      126.35      8.71 o
  -3   3  15       55.44       60.67      5.04 o
  -2   3  15      279.74      298.14     11.77 o
  -1   3  15       53.98       46.77      8.11 o
   0   3  15      204.36      210.05     11.82 o
   1   3  15        7.32       11.37      5.07 o
   2   3  15        1.90        4.90      5.38 o
  -6   4  15       27.22       22.56      4.82 o
  -5   4  15       92.25      100.50      7.47 o
  -4   4  15       37.73       47.41      5.27 o
  -3   4  15      776.23      831.09     18.13 o
  -2   4  15        9.20        2.33      4.88 o
  -1   4  15        7.54       -0.05      5.13 o
   0   4  15        0.08        4.14      4.94 o
   1   4  15      260.68      257.50     12.42 o
  -4   5  15      265.25      277.41     11.11 o
  -3   5  15       43.87       43.01     10.75 o
  -2   5  15      145.67      141.03     10.34 o
  -1   5  15       16.82       13.86      6.28 o
   0   5  15       72.16       80.28      8.39 o
  -4   0  16      137.50      164.11     14.70 o
  -2   0  16      351.37      311.90     22.86 o
   0   0  16       99.22       92.65     12.08 o
  -5   1  16      170.21      144.93     12.67 o
  -4   1  16      257.10      212.67     16.47 o
  -3   1  16      152.31      157.44     14.29 o
  -2   1  16      311.64      294.91     16.48 o
  -1   1  16       39.86       28.40      6.25 o
   0   1  16       17.43       18.06      7.42 o
  -5   2  16      150.08      164.28     17.86 o
  -4   2  16      100.87       88.01     13.11 o
  -3   2  16      299.43      296.50     11.84 o
  -2   2  16       75.43       82.19      6.99 o
  -1   2  16        2.19        1.84      4.97 o
  -3   3  16      269.81      287.13      9.93 o
  -2   3  16       25.08       30.90      5.96 o
 
